# Supplementary material for: Dibromidobis(triphenyl­arsine)palladium(II)
Source: Acta Crystallogr Sect E Struct Rep Online. 2009 Jan 23;65(Pt 2):m218. doi: 10.1107/S1600536809001986 (PMC2968301; doi:10.1107/S1600536809001986)
Supplement: Supplementary file 1 [file e-65-0m218-sup1.cif]

##############################################################################
###                                                                        ###
###        Electronic paper (Acta Crystallographica Section E)             ###
###                                                                        ###
##############################################################################
#                                                                            #
# This CIF contains the data in a paper accepted for publication in Acta     #
# Crystallographica Section E. It conforms to the requirements of Notes      #
# for Authors for Section E, and has been peer reviewed under the auspices   #
# of the IUCr Commission on Journals.                                        #
#                                                                            #
# Full details of the Crystallographic Information File format               #
# are given in the paper "The Crystallographic Information File (CIF):       #
# a New Standard Archive File for Crystallography" by S. R. Hall, F. H.      #
# Allen and I. D. Brown [Acta Cryst. (1991), A47, 655-685].                  #
#                                                                            #
# The current version of the core CIF dictionary is obtainable from          #
# ftp://ftp.iucr.org/pub/cif_core.dic. The current version number is 2.4.    #
#                                                                            #
# Software is freely available for graphical display of the structure(s) in  #
# this CIF.  For information consult the CIF home page http://www.iucr.org/  #
# cif/home.html                                                              #
#                                                                            #
# This file may be used for bona fide research purposes within the           #
# scientific community so long as proper attribution is given to the journal # 
# article from which it was obtained.                                        #
#                                                                            #
##############################################################################
                                             
data_I
_audit_creation_method     SHELXL-97
_chemical_name_systematic
;
Dibromidobis(triphenylarsine)palladium(II)
;
_chemical_formula_moiety     'C36 H30 As2 Br2 Pd'
_chemical_formula_sum     'C36 H30 As2 Br2 Pd'
_chemical_formula_iupac     '[Pd Br2 (C18 H15 As)2]'
_chemical_formula_weight     878.66
_symmetry_cell_setting     monoclinic
_symmetry_space_group_name_H-M     'P 21/n'
_symmetry_space_group_name_Hall     '-P 2yn'
loop_
    _symmetry_equiv_pos_as_xyz
    'x, y, z'
    '-x+1/2, y+1/2, -z+1/2'
    '-x, -y, -z'
    'x-1/2, -y-1/2, z-1/2'
_cell_length_a     9.3754(11)
_cell_length_b     19.545(3)
_cell_length_c     9.8151(13)
_cell_angle_alpha     90.00
_cell_angle_beta     112.798(3)
_cell_angle_gamma     90.00
_cell_volume     1658.1(4)
_cell_formula_units_Z     2
_cell_measurement_reflns_used     8105
_cell_measurement_theta_min     2.48
_cell_measurement_theta_max     28.28
_cell_measurement_temperature     100(2)
_exptl_crystal_description     'cuboid'
_exptl_crystal_colour     'orange'
_exptl_crystal_size_max     0.32
_exptl_crystal_size_mid     0.23
_exptl_crystal_size_min     0.18
_exptl_crystal_density_diffrn     1.760
_exptl_crystal_density_meas     ?
_exptl_crystal_density_method     'not measured'
_exptl_crystal_F_000     856
_exptl_absorpt_coefficient_mu     4.974
_exptl_absorpt_correction_type     multi-scan
_exptl_absorpt_process_details     '(SADABS; Bruker, 1998)'
_exptl_absorpt_correction_T_min     0.264
_exptl_absorpt_correction_T_max     0.408
_exptl_special_details
;
;
_diffrn_ambient_temperature     100(2)
_diffrn_radiation_type     MoK\a
_diffrn_radiation_wavelength     0.71073
_diffrn_radiation_source     'fine-focus sealed tube'
_diffrn_radiation_monochromator     graphite
_diffrn_measurement_device_type
;
Bruker X8 APEXII 4K KappaCCD
;
_diffrn_measurement_method     '\f and \w'
_diffrn_detector_area_resol_mean     512
_diffrn_reflns_number     18511
_diffrn_reflns_av_R_equivalents     0.0284
_diffrn_reflns_av_sigmaI/netI     0.0222
_diffrn_reflns_theta_min     2.08
_diffrn_reflns_theta_max     27.00
_diffrn_reflns_theta_full     27.00
_diffrn_measured_fraction_theta_max     0.999
_diffrn_measured_fraction_theta_full     0.999
_diffrn_reflns_limit_h_min     -10
_diffrn_reflns_limit_h_max     11
_diffrn_reflns_limit_k_min     -23
_diffrn_reflns_limit_k_max     24
_diffrn_reflns_limit_l_min     -12
_diffrn_reflns_limit_l_max     11
_diffrn_standards_number     0
_diffrn_standards_interval_count     0
_diffrn_standards_interval_time     0
_diffrn_standards_decay_%     0
_refine_special_details
;
Refinement of <i>F</i>^2^ against ALL reflections. The weighted <i>R</i>-factor
<i>wR</i> and goodness of fit <i>S</i> are based on <i>F</i>^2^, conventional
<i>R</i>-factors <i>R</i> are based on <i>F</i>, with <i>F</i> set to zero for
negative <i>F</i>^2^. The threshold expression of <i>F</i>^2^ >
\s(<i>F</i>^2^) is used only for calculating <i>R</i>-factors(gt) <i>etc</i>.
and is not relevant to the choice of reflections for refinement.
<i>R</i>-factors based on <i>F</i>^2^ are statistically about twice as large
as those based on <i>F</i>, and <i>R</i>- factors based on ALL data will be
even larger.
;
_reflns_number_total     3619
_reflns_number_gt     3245
_reflns_threshold_expression     I>2\s(I)
_refine_ls_structure_factor_coef     Fsqd
_refine_ls_matrix_type     full
_refine_ls_R_factor_all     0.0235
_refine_ls_R_factor_gt     0.0191
_refine_ls_wR_factor_gt     0.0411
_refine_ls_wR_factor_ref     0.0425
_refine_ls_goodness_of_fit_ref     1.044
_refine_ls_restrained_S_all     1.043
_refine_ls_number_reflns     3619
_refine_ls_number_parameters     187
_refine_ls_number_restraints     8
_refine_ls_hydrogen_treatment     constr
_refine_ls_weighting_scheme     calc
_refine_ls_weighting_details
         'calc w=1/[\s^2^(Fo^2^)+(0.0179P)^2^+0.8574P] where P=(Fo^2^+2Fc^2^)/3'
_atom_sites_solution_hydrogens     geom
_atom_sites_solution_primary     direct
_atom_sites_solution_secondary     difmap
_refine_ls_shift/su_max     0.001
_refine_ls_shift/su_mean     0.000
_refine_diff_density_max     0.500
_refine_diff_density_min     -0.340
_refine_ls_extinction_method     none
_refine_ls_extinction_coef     ?
loop_
    _atom_type_symbol
    _atom_type_description
    _atom_type_scat_dispersion_real
    _atom_type_scat_dispersion_imag
    _atom_type_scat_source
    'C' 'C' 0.0033 0.0016
                         'International Tables Vol C Tables 4.2.6.8 and 6.1.1.4'
    'H' 'H' 0.0000 0.0000
                         'International Tables Vol C Tables 4.2.6.8 and 6.1.1.4'
    'As' 'As' 0.0499 2.0058
                         'International Tables Vol C Tables 4.2.6.8 and 6.1.1.4'
    'Br' 'Br' -0.2901 2.4595
                         'International Tables Vol C Tables 4.2.6.8 and 6.1.1.4'
    'Pd' 'Pd' -0.9988 1.0072
                         'International Tables Vol C Tables 4.2.6.8 and 6.1.1.4'
_computing_data_collection     'APEX2 (Bruker, 2005)'
_computing_cell_refinement     'SAINT-Plus (Bruker, 2004)'
_computing_data_reduction     'SAINT-Plus and XPREP (Bruker 2004)'
_computing_structure_solution     'SHELXS97 (Sheldrick, 2008)'
_computing_structure_refinement     'SHELXL97 (Sheldrick, 2008)'
_computing_molecular_graphics     'DIAMOND (Brandenburg & Putz, 2006)'
_computing_publication_material     'SHELXL97 (Sheldrick, 2008)'
loop_
    _atom_site_type_symbol
    _atom_site_label
    _atom_site_fract_x
    _atom_site_fract_y
    _atom_site_fract_z
    _atom_site_U_iso_or_equiv
    _atom_site_adp_type
    _atom_site_calc_flag
    _atom_site_refinement_flags
    _atom_site_occupancy
    _atom_site_disorder_assembly
    _atom_site_disorder_group
    Pd Pd 0.5000 0.5000 0.5000 0.01115(5) Uani d SU 1 . .
    As As 0.47028(2) 0.402209(10) 0.63768(2) 0.01207(5) Uani d . 1 . .
    C C11 0.5474(2) 0.32083(11) 0.5777(2) 0.0159(4) Uani d . 1 . .
    C C12 0.6082(3) 0.26633(13) 0.6727(3) 0.0326(6) Uani d . 1 . .
    H H12 0.6178 0.2690 0.7725 0.039 Uiso calc R 1 . .
    C C13 0.6551(3) 0.20769(14) 0.6211(3) 0.0433(7) Uani d . 1 . .
    H H13 0.6980 0.1705 0.6865 0.052 Uiso calc R 1 . .
    C C14 0.6401(3) 0.20317(14) 0.4774(3) 0.0415(7) Uani d . 1 . .
    H H14 0.6716 0.1628 0.4428 0.050 Uiso calc R 1 . .
    C C15 0.5795(3) 0.25703(15) 0.3832(3) 0.0409(7) Uani d . 1 . .
    H H15 0.5689 0.2539 0.2831 0.049 Uiso calc R 1 . .
    C C16 0.5337(2) 0.31601(12) 0.4331(2) 0.0251(5) Uani d . 1 . .
    H H16 0.4928 0.3533 0.3674 0.030 Uiso calc R 1 . .
    C C21 0.2577(2) 0.37831(11) 0.6001(2) 0.0165(4) Uani d . 1 . .
    C C22 0.2010(2) 0.31345(12) 0.5546(2) 0.0210(5) Uani d . 1 . .
    H H22 0.2666 0.2792 0.5419 0.025 Uiso calc R 1 . .
    C C23 0.0471(3) 0.29836(14) 0.5275(2) 0.0300(6) Uani d . 1 . .
    H H23 0.0067 0.2542 0.4936 0.036 Uiso calc R 1 . .
    C C24 -0.0461(3) 0.34754(15) 0.5498(3) 0.0343(6) Uani d . 1 . .
    H H24 -0.1500 0.3367 0.5342 0.041 Uiso calc R 1 . .
    C C25 0.0092(3) 0.41231(15) 0.5943(3) 0.0359(6) Uani d . 1 . .
    H H25 -0.0564 0.4460 0.6092 0.043 Uiso calc R 1 . .
    C C26 0.1618(3) 0.42845(13) 0.6177(3) 0.0269(5) Uani d . 1 . .
    H H26 0.1998 0.4735 0.6454 0.032 Uiso calc R 1 . .
    C C31 0.5682(2) 0.40056(11) 0.8519(2) 0.0181(4) Uani d . 1 . .
    C C32 0.4806(3) 0.40942(11) 0.9370(2) 0.0250(5) Uani d . 1 . .
    H H32 0.3719 0.4159 0.8900 0.030 Uiso calc R 1 . .
    C C33 0.5505(3) 0.40885(13) 1.0895(3) 0.0357(6) Uani d . 1 . .
    H H33 0.4899 0.4151 1.1469 0.043 Uiso calc R 1 . .
    C C34 0.7067(4) 0.39928(14) 1.1579(3) 0.0411(7) Uani d . 1 . .
    H H34 0.7540 0.3982 1.2628 0.049 Uiso calc R 1 . .
    C C35 0.7966(3) 0.39115(14) 1.0751(3) 0.0397(7) Uani d . 1 . .
    H H35 0.9052 0.3850 1.1233 0.048 Uiso calc R 1 . .
    C C36 0.7278(3) 0.39204(13) 0.9216(3) 0.0288(5) Uani d . 1 . .
    H H36 0.7891 0.3869 0.8646 0.035 Uiso calc R 1 . .
    Br Br 0.73567(2) 0.531376(11) 0.70471(2) 0.01978(6) Uani d U 1 . .
loop_
    _atom_site_aniso_label
    _atom_site_aniso_U_11
    _atom_site_aniso_U_22
    _atom_site_aniso_U_33
    _atom_site_aniso_U_12
    _atom_site_aniso_U_13
    _atom_site_aniso_U_23
    Pd 0.01348(10) 0.00966(11) 0.01033(10) -0.00012(8) 0.00462(8) 0.00050(8)
    As 0.01394(9) 0.01108(11) 0.01179(10) 0.00054(7) 0.00563(7) 0.00151(8)
    C11 0.0129(9) 0.0133(11) 0.0210(10) 0.0004(8) 0.0059(8) -0.0019(8)
    C12 0.0415(13) 0.0221(13) 0.0324(13) 0.0100(11) 0.0123(11) 0.0061(10)
    C13 0.0366(14) 0.0201(14) 0.0622(19) 0.0120(11) 0.0070(13) 0.0035(13)
    C14 0.0289(13) 0.0295(16) 0.0652(19) 0.0042(11) 0.0171(13) -0.0202(14)
    C15 0.0450(15) 0.0405(17) 0.0433(16) 0.0013(13) 0.0236(13) -0.0184(13)
    C16 0.0283(11) 0.0247(13) 0.0247(12) 0.0017(10) 0.0129(9) -0.0042(10)
    C21 0.0147(9) 0.0209(11) 0.0150(10) 0.0005(8) 0.0068(7) 0.0053(8)
    C22 0.0227(10) 0.0250(13) 0.0178(10) -0.0031(9) 0.0103(8) 0.0015(9)
    C23 0.0256(11) 0.0405(16) 0.0227(12) -0.0133(11) 0.0079(9) 0.0030(10)
    C24 0.0190(11) 0.0521(18) 0.0313(13) -0.0023(11) 0.0094(10) 0.0178(12)
    C25 0.0258(12) 0.0480(18) 0.0398(14) 0.0205(12) 0.0192(11) 0.0218(13)
    C26 0.0267(11) 0.0240(13) 0.0342(13) 0.0056(10) 0.0163(10) 0.0084(10)
    C31 0.0271(10) 0.0127(11) 0.0124(10) -0.0017(8) 0.0053(8) 0.0016(8)
    C32 0.0399(13) 0.0180(12) 0.0194(11) -0.0010(10) 0.0141(10) 0.0016(9)
    C33 0.0635(17) 0.0268(14) 0.0209(12) -0.0001(12) 0.0209(12) 0.0006(10)
    C34 0.0724(19) 0.0254(14) 0.0150(11) -0.0048(13) 0.0054(12) 0.0019(10)
    C35 0.0384(14) 0.0359(16) 0.0276(13) -0.0009(12) -0.0061(11) 0.0058(11)
    C36 0.0268(11) 0.0312(14) 0.0227(12) 0.0019(10) 0.0036(9) 0.0056(10)
    Br 0.01837(10) 0.02032(12) 0.01603(10) -0.00379(8) 0.00159(8) 0.00096(8)
_geom_special_details
;
All e.s.d.'s (except the e.s.d. in the dihedral angle between two l.s. planes)
are estimated using the full covariance matrix. The cell e.s.d.'s are taken
into account individually in the estimation of e.s.d.'s in distances, angles
and torsion angles; correlations between e.s.d.'s in cell parameters are only
used when they are defined by crystal symmetry. An approximate (isotropic)
treatment of cell e.s.d.'s is used for estimating e.s.d.'s involving l.s.
planes.
;
loop_
    _geom_bond_atom_site_label_1
    _geom_bond_atom_site_label_2
    _geom_bond_site_symmetry_2
    _geom_bond_distance
    _geom_bond_publ_flag
    Pd As 3_666 2.4184(3) ?
    Pd As . 2.4184(3) ?
    Pd Br . 2.4196(3) ?
    Pd Br 3_666 2.4196(3) ?
    As C11 . 1.931(2) ?
    As C21 . 1.9383(19) ?
    As C31 . 1.942(2) ?
    C11 C16 . 1.378(3) ?
    C11 C12 . 1.385(3) ?
    C12 C13 . 1.391(4) ?
    C12 H12 . 0.9500 ?
    C13 C14 . 1.365(4) ?
    C13 H13 . 0.9500 ?
    C14 C15 . 1.371(4) ?
    C14 H14 . 0.9500 ?
    C15 C16 . 1.384(3) ?
    C15 H15 . 0.9500 ?
    C16 H16 . 0.9500 ?
    C21 C22 . 1.380(3) ?
    C21 C26 . 1.385(3) ?
    C22 C23 . 1.394(3) ?
    C22 H22 . 0.9500 ?
    C23 C24 . 1.372(4) ?
    C23 H23 . 0.9500 ?
    C24 C25 . 1.374(4) ?
    C24 H24 . 0.9500 ?
    C25 C26 . 1.395(3) ?
    C25 H25 . 0.9500 ?
    C26 H26 . 0.9500 ?
    C31 C32 . 1.391(3) ?
    C31 C36 . 1.393(3) ?
    C32 C33 . 1.382(3) ?
    C32 H32 . 0.9500 ?
    C33 C34 . 1.367(4) ?
    C33 H33 . 0.9500 ?
    C34 C35 . 1.389(4) ?
    C34 H34 . 0.9500 ?
    C35 C36 . 1.390(3) ?
    C35 H35 . 0.9500 ?
    C36 H36 . 0.9500 ?
loop_
    _geom_angle_atom_site_label_1
    _geom_angle_atom_site_label_2
    _geom_angle_atom_site_label_3
    _geom_angle_site_symmetry_1
    _geom_angle_site_symmetry_3
    _geom_angle
    _geom_angle_publ_flag
    As Pd As 3_666 . 180.000(6) ?
    As Pd Br 3_666 . 89.876(10) ?
    As Pd Br . . 90.124(10) ?
    As Pd Br 3_666 3_666 90.124(10) ?
    As Pd Br . 3_666 89.876(10) ?
    Br Pd Br . 3_666 180.0 ?
    C11 As C21 . . 102.85(9) ?
    C11 As C31 . . 103.93(9) ?
    C21 As C31 . . 102.82(8) ?
    C11 As Pd . . 110.05(6) ?
    C21 As Pd . . 114.63(6) ?
    C31 As Pd . . 120.65(6) ?
    C16 C11 C12 . . 119.4(2) ?
    C16 C11 As . . 118.30(16) ?
    C12 C11 As . . 122.23(17) ?
    C11 C12 C13 . . 119.6(2) ?
    C11 C12 H12 . . 120.2 ?
    C13 C12 H12 . . 120.2 ?
    C14 C13 C12 . . 120.6(3) ?
    C14 C13 H13 . . 119.7 ?
    C12 C13 H13 . . 119.7 ?
    C13 C14 C15 . . 119.8(2) ?
    C13 C14 H14 . . 120.1 ?
    C15 C14 H14 . . 120.1 ?
    C14 C15 C16 . . 120.3(2) ?
    C14 C15 H15 . . 119.8 ?
    C16 C15 H15 . . 119.8 ?
    C11 C16 C15 . . 120.2(2) ?
    C11 C16 H16 . . 119.9 ?
    C15 C16 H16 . . 119.9 ?
    C22 C21 C26 . . 120.19(19) ?
    C22 C21 As . . 121.45(16) ?
    C26 C21 As . . 118.35(17) ?
    C21 C22 C23 . . 119.8(2) ?
    C21 C22 H22 . . 120.1 ?
    C23 C22 H22 . . 120.1 ?
    C24 C23 C22 . . 119.8(2) ?
    C24 C23 H23 . . 120.1 ?
    C22 C23 H23 . . 120.1 ?
    C23 C24 C25 . . 120.8(2) ?
    C23 C24 H24 . . 119.6 ?
    C25 C24 H24 . . 119.6 ?
    C24 C25 C26 . . 119.8(2) ?
    C24 C25 H25 . . 120.1 ?
    C26 C25 H25 . . 120.1 ?
    C21 C26 C25 . . 119.6(2) ?
    C21 C26 H26 . . 120.2 ?
    C25 C26 H26 . . 120.2 ?
    C32 C31 C36 . . 119.5(2) ?
    C32 C31 As . . 120.45(16) ?
    C36 C31 As . . 120.05(16) ?
    C33 C32 C31 . . 120.4(2) ?
    C33 C32 H32 . . 119.8 ?
    C31 C32 H32 . . 119.8 ?
    C34 C33 C32 . . 120.1(2) ?
    C34 C33 H33 . . 119.9 ?
    C32 C33 H33 . . 119.9 ?
    C33 C34 C35 . . 120.4(2) ?
    C33 C34 H34 . . 119.8 ?
    C35 C34 H34 . . 119.8 ?
    C34 C35 C36 . . 120.1(2) ?
    C34 C35 H35 . . 120.0 ?
    C36 C35 H35 . . 120.0 ?
    C35 C36 C31 . . 119.5(2) ?
    C35 C36 H36 . . 120.2 ?
    C31 C36 H36 . . 120.2 ?
loop_
    _geom_torsion_atom_site_label_1
    _geom_torsion_atom_site_label_2
    _geom_torsion_atom_site_label_3
    _geom_torsion_atom_site_label_4
    _geom_torsion_site_symmetry_1
    _geom_torsion_site_symmetry_2
    _geom_torsion_site_symmetry_3
    _geom_torsion_site_symmetry_4
    _geom_torsion
    _geom_torsion_publ_flag
    Br Pd As C11 . . . . -98.07(6) ?
    Br Pd As C11 3_666 . . . 81.93(6) ?
    Br Pd As C21 . . . . 146.61(7) ?
    Br Pd As C21 3_666 . . . -33.39(7) ?
    Br Pd As C31 . . . . 22.87(7) ?
    Br Pd As C31 3_666 . . . -157.13(7) ?
    C21 As C11 C16 . . . . 90.26(17) ?
    C31 As C11 C16 . . . . -162.82(16) ?
    Pd As C11 C16 . . . . -32.31(17) ?
    C21 As C11 C12 . . . . -86.42(19) ?
    C31 As C11 C12 . . . . 20.5(2) ?
    Pd As C11 C12 . . . . 151.01(17) ?
    C16 C11 C12 C13 . . . . 0.3(3) ?
    As C11 C12 C13 . . . . 176.92(19) ?
    C11 C12 C13 C14 . . . . -0.8(4) ?
    C12 C13 C14 C15 . . . . 0.5(4) ?
    C13 C14 C15 C16 . . . . 0.1(4) ?
    C12 C11 C16 C15 . . . . 0.4(3) ?
    As C11 C16 C15 . . . . -176.38(18) ?
    C14 C15 C16 C11 . . . . -0.6(4) ?
    C11 As C21 C22 . . . . 5.24(18) ?
    C31 As C21 C22 . . . . -102.53(17) ?
    Pd As C21 C22 . . . . 124.67(15) ?
    C11 As C21 C26 . . . . -173.72(16) ?
    C31 As C21 C26 . . . . 78.50(18) ?
    Pd As C21 C26 . . . . -54.30(17) ?
    C26 C21 C22 C23 . . . . -0.5(3) ?
    As C21 C22 C23 . . . . -179.43(15) ?
    C21 C22 C23 C24 . . . . -1.7(3) ?
    C22 C23 C24 C25 . . . . 2.0(3) ?
    C23 C24 C25 C26 . . . . -0.2(4) ?
    C22 C21 C26 C25 . . . . 2.3(3) ?
    As C21 C26 C25 . . . . -178.68(17) ?
    C24 C25 C26 C21 . . . . -2.0(4) ?
    C11 As C31 C32 . . . . -130.34(18) ?
    C21 As C31 C32 . . . . -23.4(2) ?
    Pd As C31 C32 . . . . 105.78(17) ?
    C11 As C31 C36 . . . . 51.1(2) ?
    C21 As C31 C36 . . . . 158.07(18) ?
    Pd As C31 C36 . . . . -72.76(19) ?
    C36 C31 C32 C33 . . . . -0.9(3) ?
    As C31 C32 C33 . . . . -179.42(18) ?
    C31 C32 C33 C34 . . . . -0.3(4) ?
    C32 C33 C34 C35 . . . . 1.0(4) ?
    C33 C34 C35 C36 . . . . -0.6(4) ?
    C34 C35 C36 C31 . . . . -0.5(4) ?
    C32 C31 C36 C35 . . . . 1.3(4) ?
    As C31 C36 C35 . . . . 179.81(19) ?
loop_
    _geom_hbond_atom_site_label_D
    _geom_hbond_atom_site_label_H
    _geom_hbond_atom_site_label_A
    _geom_hbond_site_symmetry_A
    _geom_hbond_distance_DH
    _geom_hbond_distance_HA
    _geom_hbond_distance_DA
    _geom_hbond_angle_DHA
    C13 H13 Br 2_646 0.95 2.90 3.807(3) 160.2
    C25 H25 Br 1_455 0.95 2.98 3.914(3) 167.9
data_global
_journal_date_recd_electronic     2008-11-24
_journal_date_accepted     2009-01-15
_journal_name_full     'Acta Crystallographica, Section E'
_journal_year     2009
_journal_volume     65
_journal_issue      2
_journal_page_first     m218
_journal_page_last     m218
_journal_paper_category     QM
_journal_coeditor_code     CV2489
_publ_contact_author
;
     Leo Kirsten
     Department of Chemistry
     University of the Free State
     Bloemfontein 9300
     South Africa
;
_publ_contact_author_email     'leokirsten@gmail.com'
_publ_contact_author_fax     'Intl-27-51-401-6384'
_publ_contact_author_phone     'Intl-27-51-401-3655'
_publ_section_title
;
Dibromidobis(triphenylarsine)palladium(II)
;
loop_
    _publ_author_name
    _publ_author_address
    'Kirsten, Leo'
;
 Department of Chemistry
 University of the Free State
 PO Box 339
 Bloemfontein 9300
 South Africa
;
    'Steyl, Gideon'
;
 Department of Chemistry
 University of the Free State
 PO Box 339
 Bloemfontein 9300
 South Africa
;
