# Supplementary material for: Dibromidobis(triphenyl­arsine)palladium(II)
Source: Acta Crystallogr Sect E Struct Rep Online. 2009 Jan 23;65(Pt 2):m218. doi: 10.1107/S1600536809001986 (PMC2968301; doi:10.1107/S1600536809001986)
Supplement: Supplementary file 2 [file e-65-0m218-Isup2.hkl]

#
# h,k,l, Fc-squared, Fo-squared, sigma(Fo-squared) and status flag
#
data_I
_shelx_title ' 7Llk2_0m in P2(1)/n'
_shelx_refln_list_code          4
_shelx_F_calc_maximum      265.82
_exptl_crystal_F_000       856.00
_reflns_d_resolution_high  0.7828
 
loop_
 _symmetry_equiv_pos_as_xyz
 'x, y, z'
 '-x+1/2, y+1/2, -z+1/2'
 '-x, -y, -z'
 'x-1/2, -y-1/2, z-1/2'
 
_cell_length_a     9.3754
_cell_length_b    19.5454
_cell_length_c     9.8151
_cell_angle_alpha  90.000
_cell_angle_beta  112.798
_cell_angle_gamma  90.000
 
_shelx_F_squared_multiplier     1.000
 
loop_
 _refln_index_h
 _refln_index_k
 _refln_index_l
 _refln_F_squared_calc
 _refln_F_squared_meas
 _refln_F_squared_sigma
 _refln_observed_status
   2   0   0    11694.65    11349.39    131.60 o
   4   0   0    70661.91    71824.41    814.59 o
   6   0   0      362.30      422.30     16.69 o
   8   0   0     5659.18     5575.57    112.42 o
  10   0   0      493.55      506.96     30.66 o
   1   1   0    47186.18    45370.70    334.78 o
   2   1   0     7831.70     8390.03     61.69 o
   3   1   0    23437.70    24178.75    211.02 o
   4   1   0      171.72      143.49      6.71 o
   5   1   0    16046.25    15706.67    142.68 o
   6   1   0     1277.99     1199.22     19.33 o
   7   1   0       49.75       74.57      8.80 o
   8   1   0      340.02      339.40     14.64 o
   9   1   0     4296.89     4263.94     69.10 o
  10   1   0      853.19      821.00     26.34 o
  11   1   0      436.56      485.90     36.44 o
   0   2   0    25594.57    25967.48    815.47 o
   1   2   0     2801.23     2974.37     29.79 o
   2   2   0      380.45      462.16      6.38 o
   3   2   0      153.80      194.30      7.66 o
   4   2   0    37272.87    36761.58    318.79 o
   5   2   0     2955.89     2694.75     32.86 o
   6   2   0       80.17       73.55      8.47 o
   7   2   0     1108.88     1101.45     20.84 o
   8   2   0     6918.02     6766.93     69.67 o
   9   2   0     4429.80     4282.94     77.20 o
  10   2   0       74.65       47.56     15.36 o
  11   2   0      445.67      412.43     36.28 o
   1   3   0     3765.00     3688.51     34.76 o
   2   3   0     8924.84     9145.39     88.46 o
   3   3   0      109.32      159.17      6.11 o
   4   3   0     3052.77     2923.55     31.09 o
   5   3   0     5938.54     5853.94     61.10 o
   6   3   0     6753.77     6601.46     69.68 o
   7   3   0      173.14      165.03     11.59 o
   8   3   0     1193.25     1173.42     24.28 o
   9   3   0     3542.86     3510.11     53.29 o
  10   3   0     3727.47     3840.49     58.52 o
   0   4   0      280.58      330.49     16.37 o
   1   4   0     2735.88     2792.17     23.05 o
   2   4   0     4079.66     4142.33     40.85 o
   3   4   0       83.94       98.23      6.67 o
   4   4   0      200.25      147.52      6.73 o
   5   4   0    10608.91    10596.53     96.27 o
   6   4   0      353.16      332.34     13.28 o
   7   4   0      138.78      141.31     11.85 o
   8   4   0     4028.14     3912.30     51.38 o
   9   4   0     3947.73     3711.65     59.31 o
  10   4   0      594.10      637.59     26.63 o
   1   5   0     4038.51     4083.25     38.03 o
   2   5   0      576.23      576.05     11.55 o
   3   5   0       66.01       55.99      6.74 o
   4   5   0      996.22     1022.32     24.35 o
   5   5   0      282.66      271.17     11.06 o
   6   5   0     1618.34     1570.48     29.40 o
   7   5   0      274.97      266.95     15.14 o
   8   5   0      693.09      727.06     35.60 o
   9   5   0     3079.06     3067.05     53.96 o
  10   5   0      986.84      960.78     38.04 o
   1   6   0    24865.05    25114.62    244.44 o
   2   6   0     2934.57     2928.03     35.64 o
   3   6   0    13693.70    13522.78    191.96 o
   4   6   0     1145.97      998.92     41.83 o
   5   6   0      523.89      565.86     17.94 o
   6   6   0       13.13       12.38      7.59 o
   7   6   0     3708.98     3679.81     52.80 o
   8   6   0     1655.30     1640.50     42.15 o
   9   6   0        1.71       18.42     15.96 o
  10   6   0      357.20      403.73     24.32 o
   1   7   0      629.49      576.51     15.81 o
   2   7   0      177.75      236.11     17.80 o
   3   7   0        4.07       -6.19      7.38 o
   4   7   0     4168.35     4049.14     57.33 o
   5   7   0     2207.58     2131.50     35.13 o
   6   7   0     1257.28     1199.54     24.36 o
   7   7   0     1761.27     1699.57     38.10 o
   8   7   0     9137.62     8913.47    142.60 o
   9   7   0     1203.74     1315.62     44.07 o
  10   7   0      183.86      166.05     21.49 o
   0   8   0     5268.23     5017.67     98.36 o
   1   8   0     9938.10     9977.48    121.11 o
   2   8   0     2829.74     2631.94     41.00 o
   3   8   0    22130.90    22194.10    222.59 o
   4   8   0     5336.45     5230.08     61.73 o
   5   8   0      205.79      227.40     13.55 o
   6   8   0      399.61      455.25     19.47 o
   7   8   0    13857.39    13420.24    177.97 o
   8   8   0     2043.84     2026.29     49.72 o
   9   8   0      970.62      891.32     36.05 o
  10   8   0      892.19      872.09     33.56 o
   1   9   0    21156.24    20924.65    261.68 o
   2   9   0     1035.80     1111.48     30.88 o
   3   9   0    11704.60    11479.28    130.41 o
   4   9   0     3867.38     3765.31     53.81 o
   5   9   0     4653.87     4455.42     55.68 o
   6   9   0      188.93      182.38     14.80 o
   7   9   0     2183.88     2264.67     85.84 o
   8   9   0     2362.78     2383.24     56.30 o
   9   9   0      586.27      532.46     31.81 o
  10   9   0       37.09       29.26     23.22 o
   0  10   0    38866.69    41058.74   1001.62 o
   1  10   0     4541.84     4499.20     83.98 o
   2  10   0    27047.27    27035.50    383.17 o
   3  10   0     5566.20     5534.10     79.67 o
   4  10   0    10297.09    10025.18    134.65 o
   5  10   0     4424.62     4299.65     53.27 o
   6  10   0     9099.10     8886.25    113.06 o
   7  10   0     2057.07     1979.94     51.37 o
   8  10   0      654.71      713.52     34.19 o
   9  10   0      839.10      874.36     38.39 o
  10  10   0      347.14      408.33     32.76 o
   1  11   0    23749.96    23483.71    289.09 o
   2  11   0      249.18      279.04     24.55 o
   3  11   0    22881.66    22796.18    284.08 o
   4  11   0        0.96      -12.26     10.36 o
   5  11   0     4255.07     4313.27     59.13 o
   6  11   0     1898.01     1799.70     42.16 o
   7  11   0     3677.07     3735.14     75.06 o
   8  11   0       53.58       28.95     33.06 o
   9  11   0       45.63       41.78     24.59 o
   0  12   0     3256.51     3502.13    147.77 o
   1  12   0     3036.95     3075.26     57.31 o
   2  12   0    32826.77    32577.68    461.95 o
   3  12   0       37.04       31.45     18.09 o
   4  12   0     1176.22     1124.35     33.33 o
   5  12   0     5475.25     5314.13     80.34 o
   6  12   0     7618.45     7544.92    119.88 o
   7  12   0       37.71       22.45     20.46 o
   8  12   0       32.43       42.87     23.69 o
   9  12   0     3019.20     3054.37     94.07 o
   1  13   0     1624.03     1713.26     42.44 o
   2  13   0      607.72      603.45     48.04 o
   3  13   0     2005.21     1911.67     49.50 o
   4  13   0      273.47      283.75     23.40 o
   5  13   0       43.55       43.24     18.24 o
   6  13   0     1962.33     1957.64     72.53 o
   7  13   0     3374.66     3384.54     86.58 o
   8  13   0     1648.03     1695.58     66.34 o
   9  13   0      133.69      118.61     35.05 o
   0  14   0     9545.76     9531.84    200.29 o
   1  14   0       80.79       98.09     14.45 o
   2  14   0     4334.99     4275.63     80.33 o
   3  14   0       71.91       95.54     24.04 o
   4  14   0     3877.93     3918.30     76.83 o
   5  14   0     2375.16     2235.10     59.28 o
   6  14   0     5652.76     5598.38    120.25 o
   7  14   0      528.67      463.05     40.31 o
   8  14   0       77.97      107.63     34.27 o
   9  14   0     1423.59     1452.62     83.43 o
   1  15   0     3877.64     3827.04     62.62 o
   2  15   0       62.11       66.49     19.86 o
   3  15   0      230.63      237.67     24.67 o
   4  15   0      471.20      417.25     33.18 o
   5  15   0      187.10      204.50     25.98 o
   6  15   0      590.76      656.18     74.49 o
   7  15   0     2348.01     2328.45    122.32 o
   8  15   0       48.21       13.82     32.17 o
   0  16   0     7173.17     7305.21    325.94 o
   1  16   0      733.44      750.28     36.29 o
   2  16   0     1210.38     1230.37     45.40 o
   3  16   0        5.63        4.91     31.76 o
   4  16   0     2607.06     2621.10     73.10 o
   5  16   0      176.61      199.05     32.20 o
   6  16   0     2216.05     2125.78    129.36 o
   7  16   0      142.61      105.40     35.40 o
   8  16   0       12.77       -0.18     32.58 o
   1  17   0      446.00      556.95     34.75 o
   2  17   0      904.73      959.94     59.99 o
   3  17   0      649.01      720.58     37.86 o
   4  17   0      727.45      791.94     43.68 o
   5  17   0       53.02       62.68     24.27 o
   6  17   0     2390.46     2190.46     78.92 o
   7  17   0     2183.93     2067.80     79.80 o
   8  17   0     1115.29     1182.38     65.18 o
   0  18   0      181.95      212.99     39.95 o
   1  18   0      611.14      624.98     37.06 o
   2  18   0     4925.35     5219.75    101.21 o
   3  18   0      890.89      939.14     48.59 o
   4  18   0       18.66       20.17     30.20 o
   5  18   0     2292.04     2291.79     94.64 o
   6  18   0     3080.28     3199.09    122.36 o
   7  18   0     1039.48     1078.47     85.29 o
   1  19   0     3026.19     2912.83    109.01 o
   2  19   0      231.81      248.84     31.36 o
   3  19   0     4547.68     4503.40    114.77 o
   4  19   0      181.46      255.01     47.72 o
   5  19   0     1780.34     1679.77     84.88 o
   6  19   0     1692.99     1566.87     73.40 o
   7  19   0     1928.51     2012.00     82.18 o
   0  20   0     4565.22     4370.97    135.18 o
   1  20   0     1087.89     1100.65     84.81 o
   2  20   0    14024.43    13683.89    286.21 o
   3  20   0     1437.93     1368.08     83.08 o
   4  20   0     1403.19     1354.88    112.93 o
   5  20   0     1113.70     1128.93     76.05 o
   6  20   0     4320.98     4211.07    119.28 o
   1  21   0     9593.35     9465.08    205.69 o
   2  21   0       10.44       86.40     32.54 o
   3  21   0     5301.16     5649.58    128.99 o
   4  21   0      787.13      832.55     52.07 o
   5  21   0     1895.52     1738.75     95.13 o
   0  22   0     2467.85     2070.21    140.31 o
   1  22   0     2032.16     1952.04     68.70 o
   2  22   0     7930.63     7671.14    159.63 o
   3  22   0     2556.14     2639.15     88.72 o
   4  22   0     1944.01     1870.13    100.84 o
   5  22   0       63.78       48.84     46.91 o
   1  23   0     1539.09     1592.47    115.57 o
   2  23   0       44.58      141.79     37.16 o
   3  23   0     1126.83     1052.93     61.73 o
   4  23   0     1052.05      979.07     78.17 o
   0  24   0        4.06      -35.14     64.82 o
   1  24   0     1043.20     1163.40     64.83 o
   2  24   0       94.75       81.51     48.74 o
   3  24   0     1696.53     1887.02     91.98 o
 -11   0   1     1737.97     1780.15     73.43 o
  -9   0   1     1081.69     1115.09     56.63 o
  -7   0   1     3189.89     3105.29     51.20 o
  -5   0   1     7868.25     7535.61    117.02 o
  -3   0   1     1367.01     1410.58     42.01 o
  -1   0   1    40930.59    40060.95    736.25 o
   1   0   1     2374.34     2463.45     25.63 o
   3   0   1    38629.34    37565.95    350.62 o
   5   0   1     3118.60     2985.52     49.68 o
   7   0   1    21511.77    21488.64    264.78 o
   9   0   1     1939.45     1972.26     57.03 o
 -11   1   1       58.36       71.84     23.80 o
 -10   1   1      142.19      122.52     36.31 o
  -9   1   1       13.70        4.42      8.60 o
  -8   1   1      371.94      362.72     11.33 o
  -7   1   1      974.62      980.99     16.09 o
  -6   1   1     2476.07     2557.97     27.80 o
  -5   1   1     2347.22     2374.56     39.44 o
  -4   1   1     3531.71     3468.09     48.28 o
  -3   1   1      733.49      788.78     23.64 o
  -2   1   1    17631.07    18360.93    136.48 o
  -1   1   1     6904.95     7205.40     57.44 o
   0   1   1    33975.28    35088.14    363.22 o
   1   1   1      101.66      100.96      4.56 o
   2   1   1    12773.37    12670.74     94.38 o
   3   1   1     4914.60     5329.19     40.35 o
   4   1   1    38021.58    37668.48    272.64 o
   5   1   1     1156.28     1196.52     20.38 o
   6   1   1     3095.63     3149.70     43.65 o
   7   1   1        0.24      -19.13      9.57 o
   8   1   1    13705.09    13425.43    145.46 o
   9   1   1      262.43      306.07     22.92 o
  10   1   1       59.16       62.73     20.38 o
 -11   2   1       99.75       90.25     37.11 o
 -10   2   1      539.03      535.53     59.58 o
  -9   2   1     3211.08     3264.39     39.48 o
  -8   2   1      202.95      241.33     10.52 o
  -7   2   1     1438.54     1400.04     22.04 o
  -6   2   1     6224.28     6108.92     56.75 o
  -5   2   1    22463.38    21893.81    174.15 o
  -4   2   1     3779.66     4058.29     42.64 o
  -3   2   1      299.02      323.65      7.16 o
  -2   2   1    28136.27    28529.32    171.19 o
  -1   2   1    16203.32    16461.45    115.63 o
   0   2   1     6470.06     6831.46     61.41 o
   1   2   1     1178.60     1319.02     13.38 o
   2   2   1     9982.64    10500.68     83.76 o
   3   2   1    35999.24    35796.15    246.94 o
   4   2   1      146.51      114.60      6.85 o
   5   2   1      350.04      371.45     12.21 o
   6   2   1       27.33       32.70      9.35 o
   7   2   1     7538.27     7486.26     76.62 o
   8   2   1      923.22      928.94     28.04 o
   9   2   1      781.26      729.55     26.25 o
  10   2   1      924.02      917.85     31.18 o
 -11   3   1      160.56      129.81     29.25 o
 -10   3   1     4482.54     4513.21     84.88 o
  -9   3   1      261.87      262.58     13.90 o
  -8   3   1     2114.96     2064.20     30.98 o
  -7   3   1     2368.83     2423.67     32.49 o
  -6   3   1     6816.82     6535.20     63.74 o
  -5   3   1     4678.04     4795.98     43.78 o
  -4   3   1      430.47      357.16      9.62 o
  -3   3   1    14230.03    14620.80    116.94 o
  -2   3   1       59.93       59.70      3.16 o
  -1   3   1    37613.50    38152.73    263.46 o
   0   3   1     2409.10     2465.32     26.52 o
   1   3   1     2793.24     3276.05     29.35 o
   2   3   1     1381.51     1483.88     18.53 o
   3   3   1     4823.70     4941.87     42.62 o
   4   3   1     3384.92     3381.43     35.04 o
   5   3   1     1890.33     1930.36     29.55 o
   6   3   1       57.06       69.32      9.74 o
   7   3   1       44.40       41.76     11.39 o
   8   3   1     4253.59     4235.92     61.32 o
   9   3   1     3080.35     3106.04     53.23 o
  10   3   1       15.94       -4.28     17.14 o
 -11   4   1     1439.03     1407.05     54.76 o
 -10   4   1     1078.61     1086.75     59.90 o
  -9   4   1     9928.20     9861.15    226.33 o
  -8   4   1      185.95      204.13     16.23 o
  -7   4   1      846.14      853.31     19.75 o
  -6   4   1    17555.33    17307.81    151.08 o
  -5   4   1    13652.58    13356.65    111.76 o
  -4   4   1      589.35      712.12     11.55 o
  -3   4   1      503.72      556.91     11.66 o
  -2   4   1    23411.97    23721.77    174.42 o
  -1   4   1    44301.72    45256.03    312.33 o
   0   4   1      199.61      221.24      7.65 o
   1   4   1     1416.73     1419.39     20.79 o
   2   4   1    12258.29    12463.76    101.37 o
   3   4   1     5573.37     5751.02     64.11 o
   4   4   1     5111.23     5168.48     49.72 o
   5   4   1     2107.57     2069.33     31.67 o
   6   4   1       33.36       27.61     10.07 o
   7   4   1      848.16      842.15     22.24 o
   8   4   1      761.12      749.83     26.11 o
   9   4   1      167.59      186.74     20.46 o
  10   4   1      181.65      244.38     35.67 o
 -11   5   1      370.36      364.70     35.80 o
 -10   5   1     7360.14     7440.19     96.98 o
  -9   5   1       78.77       94.72     16.66 o
  -8   5   1     1841.95     1914.71     33.90 o
  -7   5   1     1952.77     1945.55     32.67 o
  -6   5   1     5578.04     5554.61     61.95 o
  -5   5   1       27.89       33.60      5.59 o
  -4   5   1    10674.18    10579.62     85.48 o
  -3   5   1      624.35      728.28     13.31 o
  -2   5   1     3404.13     3368.17     31.99 o
  -1   5   1       52.54       56.42      5.92 o
   0   5   1    13515.67    13877.50    111.88 o
   1   5   1      520.27      587.35     11.76 o
   2   5   1      247.47      230.59      8.27 o
   3   5   1      848.67      823.93     17.85 o
   4   5   1     1037.50     1071.04     22.42 o
   5   5   1     2746.29     2711.28     45.93 o
   6   5   1     3859.35     3697.53     60.62 o
   7   5   1      665.66      673.41     28.35 o
   8   5   1        1.57      -11.12     15.76 o
   9   5   1     1461.70     1427.71     39.11 o
  10   5   1      195.22      244.00     23.83 o
 -11   6   1     1666.20     1786.55     64.87 o
 -10   6   1      489.98      482.11     27.13 o
  -9   6   1     7238.59     7111.25    104.69 o
  -8   6   1     4475.03     4551.58     65.98 o
  -7   6   1     5243.20     5277.28     66.19 o
  -6   6   1       30.45       18.21      9.25 o
  -5   6   1    14359.03    13805.78    130.91 o
  -4   6   1    25798.89    25756.97    194.91 o
  -3   6   1     2436.98     2597.32     34.06 o
  -2   6   1      962.71      982.11     21.72 o
  -1   6   1    18594.07    18602.36    170.25 o
   0   6   1    19686.28    20159.38    197.37 o
   1   6   1       65.01       74.46      7.37 o
   2   6   1     4767.14     4860.05     50.78 o
   3   6   1     1930.72     1937.21     29.50 o
   4   6   1     2680.92     2672.96     39.54 o
   5   6   1      776.42      775.19     34.74 o
   6   6   1     6199.78     6025.08     80.37 o
   7   6   1       94.53       81.83     17.09 o
   8   6   1      187.00      175.68     28.13 o
   9   6   1      105.62       97.20     19.73 o
  10   6   1     1300.48     1334.31     41.96 o
 -10   7   1     1413.79     1454.02     92.72 o
  -9   7   1     3845.63     3874.68     69.94 o
  -8   7   1     2966.41     2921.89     69.91 o
  -7   7   1      728.22      761.03     23.25 o
  -6   7   1     3474.38     3522.60     48.96 o
  -5   7   1    10847.88    10751.84     99.99 o
  -4   7   1     3281.39     3403.93     40.78 o
  -3   7   1     5870.83     5893.90     57.22 o
  -2   7   1     2139.85     1940.65     25.54 o
  -1   7   1    12506.98    13046.13    117.48 o
   0   7   1     4397.31     4379.92     52.28 o
   1   7   1     3791.29     3780.84     46.87 o
   2   7   1     1100.04     1106.21     24.79 o
   3   7   1      581.36      622.06     18.20 o
   4   7   1      917.83      883.25     20.30 o
   5   7   1      602.97      611.11     21.61 o
   6   7   1       81.57       88.57     13.84 o
   7   7   1     5688.94     5413.34     88.67 o
   8   7   1      764.79      729.70     33.04 o
   9   7   1        6.37       10.41     18.66 o
  10   7   1       53.87       48.63     21.59 o
 -10   8   1      200.71      264.64     29.39 o
  -9   8   1      827.78      962.76     42.97 o
  -8   8   1     7525.30     7544.34    135.22 o
  -7   8   1      866.30      873.38     32.23 o
  -6   8   1       70.66       77.28     12.00 o
  -5   8   1     2172.92     2176.56     31.17 o
  -4   8   1    23603.07    23519.15    217.95 o
  -3   8   1     3434.32     3358.66     38.93 o
  -2   8   1      134.41      174.07      9.29 o
  -1   8   1     6294.69     6254.37     73.07 o
   0   8   1    30869.52    30906.14    372.65 o
   1   8   1     7415.94     7367.32     93.70 o
   2   8   1      862.98      866.16     21.08 o
   3   8   1     3193.85     2953.02     42.02 o
   4   8   1     6339.96     6150.34     70.14 o
   5   8   1     4968.23     4813.65     64.60 o
   6   8   1     3187.28     3250.44     62.76 o
   7   8   1     1481.01     1555.77     44.12 o
   8   8   1       55.29       47.80     20.23 o
   9   8   1     1350.01     1356.67     41.75 o
  10   8   1     1571.45     1632.30     60.80 o
 -10   9   1       11.34      -15.43     24.53 o
  -9   9   1      467.32      502.80     36.37 o
  -8   9   1      439.13      511.52     33.85 o
  -7   9   1      303.95      285.78     22.79 o
  -6   9   1       39.21       46.78     10.89 o
  -5   9   1     4086.46     4178.60     56.15 o
  -4   9   1     3540.03     3531.26     45.55 o
  -3   9   1     5361.87     5525.49     60.97 o
  -2   9   1     7473.20     7191.14     78.35 o
  -1   9   1     2366.46     2446.78     50.48 o
   0   9   1     2208.21     1923.59     38.69 o
   1   9   1     3784.13     3746.36     66.08 o
   2   9   1    15385.92    15116.84    156.94 o
   3   9   1      763.51      782.73     21.82 o
   4   9   1     6446.52     6102.56     67.89 o
   5   9   1      623.31      685.60     36.39 o
   6   9   1     8081.59     7972.65    119.12 o
   7   9   1     4175.17     4235.91     78.62 o
   8   9   1     4473.03     4470.61    123.96 o
   9   9   1      391.64      369.00     31.45 o
 -10  10   1      918.37      905.25     47.40 o
  -9  10   1      732.53      672.18     40.98 o
  -8  10   1      795.37      783.51     71.41 o
  -7  10   1     1158.97     1072.47     44.90 o
  -6  10   1     2397.89     2372.54     50.61 o
  -5  10   1       18.31       -1.39     10.21 o
  -4  10   1     6788.51     6850.64     70.11 o
  -3  10   1     7806.81     7566.49     85.12 o
  -2  10   1     5371.96     5475.76     98.38 o
  -1  10   1     2277.92     2109.44     60.11 o
   0  10   1     8576.91     8251.31    199.60 o
   1  10   1    22575.68    22527.65    251.66 o
   2  10   1     2156.26     1959.01     34.21 o
   3  10   1     6465.04     6405.87     89.05 o
   4  10   1     2518.39     2405.05     40.75 o
   5  10   1    15942.17    15863.16    172.66 o
   6  10   1      264.16      252.94     32.65 o
   7  10   1     7311.54     7317.40    116.94 o
   8  10   1      503.40      510.71     38.37 o
   9  10   1     3065.76     3156.90    100.38 o
 -10  11   1      389.96      285.53     36.14 o
  -9  11   1      165.88      185.07     38.06 o
  -8  11   1      145.99      148.49     39.13 o
  -7  11   1      928.71      966.45     44.58 o
  -6  11   1      776.93      723.26     30.33 o
  -5  11   1     3526.60     3426.14     50.85 o
  -4  11   1     3200.65     3131.45     56.12 o
  -3  11   1      573.29      552.92     22.15 o
  -2  11   1     7593.26     7697.18     99.83 o
  -1  11   1     6933.63     6974.53    127.90 o
   0  11   1     6745.53     6842.82    124.69 o
   1  11   1       71.70       71.01     14.56 o
   2  11   1    20552.77    20031.02    229.41 o
   3  11   1     1699.07     1704.56     40.62 o
   4  11   1     7106.61     6829.35     96.22 o
   5  11   1     4163.32     4094.31     76.53 o
   6  11   1    14196.18    13935.51    191.14 o
   7  11   1      453.20      476.49     31.52 o
   8  11   1     1441.19     1476.18     57.49 o
   9  11   1     1436.48     1592.86     75.58 o
 -10  12   1      778.91      924.66     97.60 o
  -9  12   1      154.91       95.37     31.13 o
  -8  12   1       94.11      102.36     28.97 o
  -7  12   1     1193.97     1184.47     50.22 o
  -6  12   1     4055.65     4025.50     75.05 o
  -5  12   1      148.03      188.73     26.27 o
  -4  12   1      337.60      357.74     35.58 o
  -3  12   1    12388.65    12260.34    149.52 o
  -2  12   1    16719.22    16787.18    195.15 o
  -1  12   1       13.23       26.72     19.63 o
   0  12   1       16.10       37.00     16.38 o
   1  12   1    15029.76    14582.30    176.95 o
   2  12   1     7237.69     6947.79    113.13 o
   3  12   1     2672.14     2562.69     43.52 o
   4  12   1      361.15      335.32     24.25 o
   5  12   1     6904.61     6788.28    110.71 o
   6  12   1      684.83      681.83     34.73 o
   7  12   1      891.59      947.83     41.06 o
   8  12   1     1214.59     1214.54     57.76 o
   9  12   1     2179.12     2335.67     78.96 o
  -9  13   1       59.70       70.22     45.21 o
  -8  13   1     3397.53     3311.14     89.33 o
  -7  13   1     1728.06     1741.22     83.10 o
  -6  13   1      491.04      492.92     36.67 o
  -5  13   1     1678.21     1626.10     46.56 o
  -4  13   1     1098.27     1152.22     38.88 o
  -3  13   1     4127.61     4067.49     80.26 o
  -2  13   1     2281.35     2251.78     57.03 o
  -1  13   1     7787.52     7855.99    173.07 o
   0  13   1     1354.14     1301.98     35.15 o
   1  13   1      572.97      561.54     31.89 o
   2  13   1     3155.82     3138.21     60.68 o
   3  13   1     2768.37     2634.93     59.50 o
   4  13   1       64.32       75.17     28.13 o
   5  13   1      238.86      231.81     25.89 o
   6  13   1     5159.72     5148.10    124.53 o
   7  13   1        9.63      -13.23     22.30 o
   8  13   1       26.36       58.11     26.62 o
   9  13   1     1566.98     1568.54     57.56 o
  -9  14   1      913.17      913.43     80.72 o
  -8  14   1      134.76      152.17     34.35 o
  -7  14   1     9117.97     9011.36    168.11 o
  -6  14   1     5905.54     5945.96    123.85 o
  -5  14   1       14.90       12.77     19.08 o
  -4  14   1      604.44      648.15     46.64 o
  -3  14   1     6431.35     6312.53    124.42 o
  -2  14   1     7585.45     7521.02    149.93 o
  -1  14   1     2233.47     2122.10     71.99 o
   0  14   1      433.33      415.97     36.47 o
   1  14   1     2818.18     2568.47     63.59 o
   2  14   1     3513.16     3414.39     76.89 o
   3  14   1     3046.16     2896.08    100.23 o
   4  14   1      661.80      627.48     80.81 o
   5  14   1     1599.70     1647.47     53.90 o
   6  14   1       26.30       29.73     23.12 o
   7  14   1      293.02      343.01     35.07 o
   8  14   1      645.42      719.31     42.61 o
  -9  15   1       32.36      -11.03     32.73 o
  -8  15   1     5286.61     5334.57    124.25 o
  -7  15   1      183.27      197.98     36.31 o
  -6  15   1     1909.04     2107.73     72.05 o
  -5  15   1      285.48      326.34     28.21 o
  -4  15   1     3653.55     3583.32     97.05 o
  -3  15   1      825.31      804.95     43.67 o
  -2  15   1      455.95      440.27     33.63 o
  -1  15   1        3.08       40.50     20.82 o
   0  15   1       23.09       35.17     12.56 o
   1  15   1      282.07      264.22     27.60 o
   2  15   1      195.61      239.69     39.98 o
   3  15   1      196.76      178.36     31.70 o
   4  15   1     1005.07     1046.57     59.42 o
   5  15   1      108.75       91.31     21.24 o
   6  15   1      179.22      190.82     29.27 o
   7  15   1        4.17        8.89     26.16 o
   8  15   1     1812.06     1831.10     63.95 o
  -8  16   1      153.78      158.62     38.46 o
  -7  16   1     8170.60     8132.21    162.99 o
  -6  16   1      309.55      330.13     38.11 o
  -5  16   1       14.73       10.28     20.86 o
  -4  16   1      349.98      326.30     33.87 o
  -3  16   1    12434.00    12246.55    178.34 o
  -2  16   1      346.23      350.19     38.64 o
  -1  16   1      815.59      784.04     44.95 o
   0  16   1      498.68      527.04     39.96 o
   1  16   1     7189.79     7087.62    142.34 o
   2  16   1      448.85      438.63     45.45 o
   3  16   1     1436.45     1385.67     70.73 o
   4  16   1        0.30       16.80     32.26 o
   5  16   1      587.46      600.75     32.78 o
   6  16   1      317.59      387.47     36.53 o
   7  16   1     1111.32     1067.34     59.59 o
   8  16   1        8.57      -24.80     34.54 o
  -8  17   1     3330.31     3475.83    103.28 o
  -7  17   1      979.38     1151.63     80.80 o
  -6  17   1     1166.86     1182.93     58.96 o
  -5  17   1     2086.33     1931.17     58.80 o
  -4  17   1     1357.93     1335.26     54.78 o
  -3  17   1     2950.53     3041.36     72.45 o
  -2  17   1     2586.88     2554.24     66.24 o
  -1  17   1     3606.45     3577.64     94.17 o
   0  17   1      919.41      961.05     50.66 o
   1  17   1     1197.78     1148.91     54.89 o
   2  17   1     1055.79     1122.65     55.23 o
   3  17   1      260.68      190.86     33.28 o
   4  17   1      448.46      462.60     59.57 o
   5  17   1      342.33      327.15     39.31 o
   6  17   1     1378.51     1424.68     66.41 o
   7  17   1       23.16       17.65     34.34 o
  -7  18   1     3758.35     3918.77    110.31 o
  -6  18   1     3686.83     3443.60    103.33 o
  -5  18   1       50.83       32.09     31.72 o
  -4  18   1     1720.28     1720.52     64.43 o
  -3  18   1     9154.59     8773.15    182.76 o
  -2  18   1    12601.16    12127.83    252.25 o
  -1  18   1       38.64       57.87     23.27 o
   0  18   1      209.97      329.40     37.44 o
   1  18   1     8636.43     8730.73    171.09 o
   2  18   1     1188.71     1304.99     67.63 o
   3  18   1       10.42       18.69     31.70 o
   4  18   1       53.04       31.55     28.73 o
   5  18   1     5004.40     4994.75    213.24 o
   6  18   1      140.45      125.99     37.58 o
   7  18   1       54.05       59.18     38.45 o
  -7  19   1     1844.10     1743.57     78.04 o
  -6  19   1      208.34      172.96     39.79 o
  -5  19   1     1092.05     1214.87    235.07 o
  -4  19   1     1418.76     1423.34     67.88 o
  -3  19   1     2290.67     2245.77     73.54 o
  -2  19   1     3198.17     3447.47     90.23 o
  -1  19   1     1086.92     1069.67     67.60 o
   0  19   1      354.93      457.25     35.93 o
   1  19   1      406.26      411.09     34.73 o
   2  19   1     9170.04     8953.50    149.79 o
   3  19   1      432.72      487.83     41.81 o
   4  19   1     1299.79     1250.96     64.63 o
   5  19   1      679.50      737.72     97.89 o
   6  19   1     4923.52     4608.59    123.74 o
  -6  20   1      986.58      898.36     60.70 o
  -5  20   1       75.36       82.33     43.49 o
  -4  20   1      360.18      324.06     39.04 o
  -3  20   1     3296.16     3317.72    125.30 o
  -2  20   1     1458.56     1366.93     54.55 o
  -1  20   1      457.50      508.55     38.67 o
   0  20   1      292.80      321.67     34.17 o
   1  20   1     8616.75     9140.51    154.65 o
   2  20   1     2025.55     1951.69     65.01 o
   3  20   1     1429.96     1502.51     82.29 o
   4  20   1      407.07      432.43     50.41 o
   5  20   1     7453.87     7367.14    197.95 o
   6  20   1      456.15      462.64     53.45 o
  -6  21   1      182.52      136.86     63.93 o
  -5  21   1     1104.48     1092.34     77.40 o
  -4  21   1      779.06      816.86     68.67 o
  -3  21   1      197.59      240.02     37.42 o
  -2  21   1     2842.47     3055.22    103.57 o
  -1  21   1       80.30       85.90     29.91 o
   0  21   1     3172.33     3135.27     89.54 o
   1  21   1      468.07      560.96     41.36 o
   2  21   1     6635.75     6585.23    142.49 o
   3  21   1      243.15      233.55     40.14 o
   4  21   1     3189.28     3022.92    149.48 o
   5  21   1      107.55      128.72     50.02 o
  -5  22   1       67.28      114.90     49.03 o
  -4  22   1     4501.64     4410.23    147.47 o
  -3  22   1     3144.43     3229.87     97.10 o
  -2  22   1       23.08       36.18     33.62 o
  -1  22   1      948.79     1014.83     76.59 o
   0  22   1     4084.91     4027.55     96.46 o
   1  22   1     3862.54     3904.87     96.30 o
   2  22   1      135.98      216.89     39.95 o
   3  22   1     1942.33     1864.28    122.91 o
   4  22   1      416.16      493.07     71.08 o
  -4  23   1      923.62      935.19     90.62 o
  -3  23   1     1811.15     1897.42     77.35 o
  -2  23   1      474.33      614.32     52.28 o
  -1  23   1     1480.73     1396.98     66.81 o
   0  23   1      819.51      825.95     49.74 o
   1  23   1     1714.00     1800.18    144.34 o
   2  23   1      802.15      925.30     59.95 o
   3  23   1        4.27       -4.42     34.87 o
  -3  24   1       68.60      123.53     39.81 o
  -2  24   1       33.32       35.25     37.51 o
  -1  24   1      280.69      231.53     61.01 o
   0  24   1     3208.76     3293.15     91.91 o
   1  24   1       86.01       79.20     39.98 o
   2  24   1       93.63       81.99     38.56 o
 -10   0   2      338.84      307.03     82.87 o
  -8   0   2     4357.57     4241.91    125.71 o
  -6   0   2     3731.19     3656.15    139.33 o
  -4   0   2     8891.74     9204.66    161.52 o
  -2   0   2    38252.63    39695.13    342.81 o
   0   0   2     7322.65     7648.94     78.07 o
   2   0   2    31273.38    31693.10    298.24 o
   4   0   2     8837.91     9160.39    137.82 o
   6   0   2    19299.41    19647.84    259.90 o
   8   0   2     2463.11     2419.26     85.08 o
  10   0   2     3437.79     3439.83     88.88 o
 -11   1   2      450.07      460.14     68.73 o
 -10   1   2      497.92      446.06     68.90 o
  -9   1   2      402.08      364.63     23.30 o
  -8   1   2      122.43      142.03     30.38 o
  -7   1   2       11.64       74.38     26.24 o
  -6   1   2      163.55      152.79     24.80 o
  -5   1   2       58.57       47.99     13.58 o
  -4   1   2     1165.25     1241.30     15.96 o
  -3   1   2      511.56      528.69      8.30 o
  -2   1   2      441.31      401.88      6.06 o
  -1   1   2     5599.74     5864.18     40.72 o
   0   1   2    14978.63    15767.11    108.04 o
   1   1   2      493.62      506.29      7.75 o
   2   1   2     3872.11     4101.23     33.44 o
   3   1   2    26907.37    27387.47    226.35 o
   4   1   2     1002.17     1095.37     19.71 o
   5   1   2      700.87      718.16     18.04 o
   6   1   2     2298.09     2255.77     34.69 o
   7   1   2    17182.72    17420.16    182.37 o
   8   1   2        2.71       29.19     15.77 o
   9   1   2      786.14      867.47     30.79 o
  10   1   2        9.62      -15.93     19.99 o
 -11   2   2      178.29      126.77     53.94 o
 -10   2   2     3739.72     3682.90     67.00 o
  -9   2   2      979.36      948.49     37.90 o
  -8   2   2      436.12      432.58     18.76 o
  -7   2   2      517.34      540.79     16.50 o
  -6   2   2     9352.25     9278.20     86.75 o
  -5   2   2      755.78      846.28     18.87 o
  -4   2   2     2047.82     2189.97     22.00 o
  -3   2   2    11479.03    11745.41     94.68 o
  -2   2   2    23760.30    24107.02    184.60 o
  -1   2   2      185.91      148.80      5.28 o
   0   2   2     3723.10     4000.26     33.88 o
   1   2   2     5882.19     5854.37     44.09 o
   2   2   2    21183.30    21383.03    145.33 o
   3   2   2     3550.34     3548.69     36.81 o
   4   2   2      188.92      209.03     10.20 o
   5   2   2     3554.55     3668.64     44.19 o
   6   2   2     7296.88     7216.03     75.07 o
   7   2   2      296.31      250.88     18.69 o
   8   2   2     1530.52     1541.71     37.55 o
   9   2   2       25.46       24.78     17.94 o
  10   2   2     2247.11     2266.89     53.52 o
 -11   3   2     1910.75     1768.50     65.42 o
 -10   3   2      766.32      732.39     33.29 o
  -9   3   2     1505.69     1548.07     34.55 o
  -8   3   2       62.87       83.09      8.29 o
  -7   3   2     3558.27     3426.64     49.53 o
  -6   3   2     1730.17     1782.79     26.08 o
  -5   3   2     8880.21     8784.69     82.37 o
  -4   3   2     3916.98     4385.26     43.73 o
  -3   3   2      489.28      450.63      7.64 o
  -2   3   2    17481.21    17978.81    133.16 o
  -1   3   2    31665.32    32241.02    223.68 o
   0   3   2    12905.12    13310.71    102.49 o
   1   3   2      579.86      526.19     13.20 o
   2   3   2    13630.46    13924.99    113.88 o
   3   3   2    11993.06    11963.25     97.36 o
   4   3   2     1513.97     1566.80     24.48 o
   5   3   2      361.14      346.58     15.42 o
   6   3   2     4166.45     4159.70     53.90 o
   7   3   2     5213.07     5127.43     70.04 o
   8   3   2      392.73      382.54     22.23 o
   9   3   2      374.93      382.56     24.61 o
  10   3   2      221.13      209.46     25.29 o
 -11   4   2       28.07       29.95     22.42 o
 -10   4   2     8490.68     8573.89    197.27 o
  -9   4   2     1482.49     1545.77     36.43 o
  -8   4   2     1384.21     1434.04     25.22 o
  -7   4   2     2600.80     2678.44     32.64 o
  -6   4   2    26992.51    26515.68    226.15 o
  -5   4   2      277.27      312.86     16.42 o
  -4   4   2     1319.28     1271.41     23.28 o
  -3   4   2    15622.97    15731.65    119.37 o
  -2   4   2    37897.88    38634.31    279.46 o
  -1   4   2     1824.89     2022.09     24.21 o
   0   4   2      243.93      291.15     14.65 o
   1   4   2    19437.37    19930.55    149.53 o
   2   4   2     8232.71     7761.40     78.72 o
   3   4   2        2.20        6.33      6.59 o
   4   4   2      378.13      417.65     16.42 o
   5   4   2     2622.55     2730.17     38.70 o
   6   4   2      448.80      486.55     18.00 o
   7   4   2       67.53       44.75     15.16 o
   8   4   2      113.70      125.67     20.98 o
   9   4   2        3.23      -23.28     24.66 o
  10   4   2        5.46        5.87     22.11 o
 -11   5   2     3484.79     3436.87     80.73 o
 -10   5   2       62.96       28.91     59.26 o
  -9   5   2     6896.20     6920.22    100.30 o
  -8   5   2       98.36      111.35     13.25 o
  -7   5   2     8760.74     8800.88     81.79 o
  -6   5   2      276.46      302.02     16.83 o
  -5   5   2    21308.45    21093.83    241.26 o
  -4   5   2      476.73      511.87      9.64 o
  -3   5   2    15830.42    16501.81    125.12 o
  -2   5   2     1862.71     1964.71     22.67 o
  -1   5   2    12132.53    12151.62    106.39 o
   0   5   2     2079.59     2094.23     28.04 o
   1   5   2      564.54      632.77     15.58 o
   2   5   2     3319.22     3259.69     41.19 o
   3   5   2     4897.71     4828.58     52.35 o
   4   5   2     3240.32     3294.18     40.78 o
   5   5   2     1672.57     1594.34     37.45 o
   6   5   2     4066.88     4083.53     58.56 o
   7   5   2      685.60      693.06     27.40 o
   8   5   2     1043.86      989.30     50.93 o
   9   5   2     1681.68     1672.47     50.42 o
 -11   6   2     1665.17     1616.57     77.37 o
 -10   6   2     4568.38     4503.60    103.80 o
  -9   6   2      898.69      843.93     42.95 o
  -8   6   2     1834.01     1823.36     36.26 o
  -7   6   2     2874.31     2869.29     37.56 o
  -6   6   2    18345.52    18629.18    167.10 o
  -5   6   2    11172.15    11093.40    162.60 o
  -4   6   2     6823.74     6812.56     59.60 o
  -3   6   2     5245.23     5437.85     49.05 o
  -2   6   2    21709.37    21968.68    174.59 o
  -1   6   2    12267.58    12243.49    108.84 o
   0   6   2     5711.49     6023.45     86.13 o
   1   6   2       11.83       18.83      7.26 o
   2   6   2     7108.64     7125.84     76.39 o
   3   6   2     7839.44     7676.40     76.78 o
   4   6   2      162.53      180.19     15.99 o
   5   6   2       23.62       40.05     10.66 o
   6   6   2        7.01        0.88     13.73 o
   7   6   2     1253.66     1191.99     35.69 o
   8   6   2       96.97       62.45     19.76 o
   9   6   2       88.23       64.15     21.55 o
 -11   7   2     1175.39     1099.68     69.86 o
 -10   7   2       11.06       26.78     20.44 o
  -9   7   2     2960.83     2858.29    105.33 o
  -8   7   2       27.51       33.25     14.02 o
  -7   7   2     7084.44     7270.42     77.75 o
  -6   7   2     1403.45     1424.93     24.03 o
  -5   7   2     5438.29     5407.49     55.70 o
  -4   7   2     5888.88     6020.32     67.49 o
  -3   7   2     5752.18     5678.13     52.08 o
  -2   7   2     3095.20     3124.57     34.93 o
  -1   7   2    12174.61    11968.82    115.44 o
   0   7   2    18730.26    18641.76    205.74 o
   1   7   2     2676.77     2681.35     44.34 o
   2   7   2      302.64      363.86     16.93 o
   3   7   2     1033.14      881.05     22.20 o
   4   7   2    15167.70    14731.88    135.63 o
   5   7   2      376.48      397.08     17.55 o
   6   7   2      701.42      649.06     29.39 o
   7   7   2      201.54      198.66     20.87 o
   8   7   2     3722.73     3870.98    105.56 o
   9   7   2       48.76       57.47     22.41 o
 -11   8   2     2777.62     3083.61    166.90 o
 -10   8   2      694.79      713.77     37.17 o
  -9   8   2     1501.96     1534.54     51.12 o
  -8   8   2      885.67      776.43     37.07 o
  -7   8   2     2280.08     2213.36     60.05 o
  -6   8   2      118.06      139.99     10.97 o
  -5   8   2    11930.15    11744.97    104.40 o
  -4   8   2     2838.25     2867.80     42.26 o
  -3   8   2       25.73       38.18      8.64 o
  -2   8   2        8.25        9.86      6.30 o
  -1   8   2    30207.98    29718.45    289.28 o
   0   8   2      828.49      745.53     25.38 o
   1   8   2      229.16      274.54     16.73 o
   2   8   2     5457.02     5407.04     75.64 o
   3   8   2    11306.73    10866.79    135.92 o
   4   8   2     3194.93     3145.88     47.90 o
   5   8   2        1.04        7.61     12.59 o
   6   8   2     3705.05     3662.67     70.61 o
   7   8   2     1029.14     1012.20     35.21 o
   8   8   2     1838.13     1803.86     73.77 o
   9   8   2       93.74       71.41     23.46 o
 -10   9   2       20.52       36.86     23.94 o
  -9   9   2       10.54       12.30     22.14 o
  -8   9   2      574.38      517.03     57.49 o
  -7   9   2       20.89       37.58     18.74 o
  -6   9   2      168.04      169.31     14.71 o
  -5   9   2      117.51      123.19     12.55 o
  -4   9   2     1523.65     1427.57     24.06 o
  -3   9   2      444.20      450.08     15.01 o
  -2   9   2       36.14       70.94     11.21 o
  -1   9   2      343.65      285.16     13.47 o
   0   9   2    18111.16    18082.25    205.05 o
   1   9   2     4106.05     4053.40     62.80 o
   2   9   2      539.95      576.22     30.36 o
   3   9   2     4413.39     4384.15     67.73 o
   4   9   2    10272.11     9999.01    101.42 o
   5   9   2    11523.05    11435.26    158.32 o
   6   9   2       73.29       76.35     20.12 o
   7   9   2     2769.25     2769.30     63.98 o
   8   9   2     2349.90     2324.64     55.17 o
   9   9   2     4741.67     4702.96     84.47 o
 -10  10   2      397.89      369.78     58.61 o
  -9  10   2      608.14      703.47     47.38 o
  -8  10   2      185.19      205.69     33.56 o
  -7  10   2     3393.36     3295.28     67.58 o
  -6  10   2      977.99      914.76     48.80 o
  -5  10   2     2749.94     2813.18     37.22 o
  -4  10   2      961.26      990.02     21.16 o
  -3  10   2     5241.82     5239.36     60.18 o
  -2  10   2       25.30       33.67     10.67 o
  -1  10   2     5126.54     4821.27     63.14 o
   0  10   2    11693.65    12102.14    188.63 o
   1  10   2     2982.67     2896.18     52.54 o
   2  10   2     1921.68     1961.84     36.48 o
   3  10   2     5244.97     5122.89     77.69 o
   4  10   2     9946.55     9862.23    138.42 o
   5  10   2      517.50      571.42     35.81 o
   6  10   2     5762.60     5578.64     96.90 o
   7  10   2      145.16      144.86     25.55 o
   8  10   2     4695.54     4716.11     83.93 o
   9  10   2       48.21       29.99     24.38 o
 -10  11   2      299.86      314.78     36.27 o
  -9  11   2        7.69       62.14     26.48 o
  -8  11   2        7.38       17.75     23.31 o
  -7  11   2      231.96      205.34     24.06 o
  -6  11   2       40.46       45.56     15.19 o
  -5  11   2      116.89      146.16     13.94 o
  -4  11   2       15.33       32.60      9.99 o
  -3  11   2      742.51      735.22     23.02 o
  -2  11   2     1057.18      958.10     28.06 o
  -1  11   2      938.16      914.19     29.25 o
   0  11   2       60.25       78.99      9.39 o
   1  11   2     9399.53     9234.66    121.15 o
   2  11   2     5727.13     5523.80     72.41 o
   3  11   2     3842.25     3804.14     65.74 o
   4  11   2       67.09       89.72     17.45 o
   5  11   2     9675.18     9625.18    142.52 o
   6  11   2     2676.70     2677.25     64.18 o
   7  11   2     2092.27     2053.03     58.88 o
   8  11   2      504.52      597.25     38.02 o
   9  11   2     5340.62     5438.62     96.20 o
 -10  12   2       18.64       22.16     29.57 o
  -9  12   2     2418.50     2444.01    108.58 o
  -8  12   2     1700.78     1777.03     62.90 o
  -7  12   2     2123.52     2128.83     66.24 o
  -6  12   2      245.17      236.28     18.77 o
  -5  12   2      418.38      465.69     27.40 o
  -4  12   2     5636.27     5731.31     84.24 o
  -3  12   2     9438.38     9163.71    107.21 o
  -2  12   2       38.97       78.64     13.98 o
  -1  12   2      213.25      178.16     14.12 o
   0  12   2     8550.86     8300.93    113.78 o
   1  12   2    11179.49    10786.64    139.59 o
   2  12   2      885.63      911.20     35.35 o
   3  12   2      641.29      591.25     27.12 o
   4  12   2     8489.63     8503.16    118.14 o
   5  12   2     3384.45     3304.84     71.61 o
   6  12   2     1482.53     1554.25     51.48 o
   7  12   2        7.30       36.38     24.13 o
   8  12   2     2556.46     2584.53     70.05 o
 -10  13   2      172.87      167.15     44.11 o
  -9  13   2     2387.12     2412.74     77.18 o
  -8  13   2        6.28       67.51     28.16 o
  -7  13   2     1011.98     1000.39     61.31 o
  -6  13   2      449.97      488.07     29.25 o
  -5  13   2     4086.05     4233.52     74.11 o
  -4  13   2     1208.02     1192.79     34.47 o
  -3  13   2     3803.74     3757.45     62.88 o
  -2  13   2     7138.57     7033.15    116.56 o
  -1  13   2     1131.73     1113.15     66.74 o
   0  13   2     1920.06     2002.55     47.94 o
   1  13   2     5480.99     5309.19     85.03 o
   2  13   2     7636.00     7360.16    107.18 o
   3  13   2       52.58       71.99     18.08 o
   4  13   2      983.95     1042.55     46.31 o
   5  13   2     4279.43     4151.13     83.73 o
   6  13   2     3454.03     3425.29     77.73 o
   7  13   2       25.77       14.72     25.36 o
   8  13   2      115.63      100.87     29.83 o
  -9  14   2      657.16      683.23     48.14 o
  -8  14   2    10192.49    10309.60    187.09 o
  -7  14   2      277.53      269.03     35.39 o
  -6  14   2      678.37      601.81     40.53 o
  -5  14   2       13.15      -10.90     16.30 o
  -4  14   2    15023.36    15130.68    184.81 o
  -3  14   2     2369.66     2347.64     71.92 o
  -2  14   2      872.70      899.77     53.31 o
  -1  14   2      452.10      480.42     39.95 o
   0  14   2    10527.00    10121.45    156.09 o
   1  14   2     5598.70     5311.92     87.65 o
   2  14   2      375.13      414.43     26.61 o
   3  14   2      231.07      236.56     23.90 o
   4  14   2     1727.89     1848.92     62.80 o
   5  14   2     1666.58     1694.53     55.48 o
   6  14   2      196.04      233.21     34.68 o
   7  14   2       34.65       -5.77     25.60 o
   8  14   2       95.59       84.74     31.29 o
  -9  15   2     4824.83     4886.43    119.09 o
  -8  15   2        1.51        8.32     30.27 o
  -7  15   2     4655.14     4564.79    109.44 o
  -6  15   2      519.47      413.76     37.94 o
  -5  15   2     7486.79     7496.37    127.50 o
  -4  15   2        7.90       18.33     14.71 o
  -3  15   2    10597.45    10711.53    139.61 o
  -2  15   2     1114.20     1096.70     31.57 o
  -1  15   2      360.57      394.90     31.14 o
   0  15   2      149.87      145.19     25.46 o
   1  15   2     8412.13     8332.89    151.99 o
   2  15   2      643.82      640.93     41.94 o
   3  15   2      822.66      755.83     63.72 o
   4  15   2       27.95       51.88     26.51 o
   5  15   2     1209.90     1215.99    118.41 o
   6  15   2       74.16       40.62     26.46 o
   7  15   2     1555.63     1669.26     70.74 o
  -9  16   2      165.60      136.56     38.53 o
  -8  16   2    10017.62    10315.14    194.20 o
  -7  16   2       23.51       27.22     30.66 o
  -6  16   2     1012.09     1038.93     52.68 o
  -5  16   2       60.24       74.09     23.39 o
  -4  16   2    17893.92    17635.84    284.53 o
  -3  16   2      261.87      256.31     29.40 o
  -2  16   2      126.09      173.39     33.97 o
  -1  16   2      623.91      561.31     36.04 o
   0  16   2    12023.63    11742.90    351.41 o
   1  16   2     1622.15     1614.52     59.36 o
   2  16   2      380.44      405.76     29.96 o
   3  16   2      435.89      419.65     32.99 o
   4  16   2     1570.11     1505.02     76.14 o
   5  16   2      217.36      216.36     30.58 o
   6  16   2      522.08      483.89     38.93 o
   7  16   2      480.88      431.48     40.55 o
  -8  17   2       40.49        8.52     35.55 o
  -7  17   2     2875.29     2859.60    132.50 o
  -6  17   2      304.95      229.96     37.83 o
  -5  17   2     2044.21     2033.27     59.78 o
  -4  17   2     1032.18     1021.57     53.19 o
  -3  17   2     7494.30     7411.08    131.90 o
  -2  17   2     3625.91     3500.95     83.40 o
  -1  17   2      877.04      785.59     42.08 o
   0  17   2     1695.43     1663.65     75.84 o
   1  17   2     6942.62     6807.11    125.91 o
   2  17   2     2372.40     2300.80     68.26 o
   3  17   2      223.25      194.87     34.09 o
   4  17   2      617.27      608.88     45.96 o
   5  17   2     3451.84     3577.12     86.80 o
   6  17   2      608.33      630.23     43.67 o
   7  17   2      574.53      617.10     44.99 o
  -8  18   2     2793.44     2742.30     93.49 o
  -7  18   2      678.02      683.04     52.42 o
  -6  18   2      327.60      384.13     43.38 o
  -5  18   2      135.68      197.91     29.34 o
  -4  18   2     6149.38     6197.57    162.62 o
  -3  18   2     3777.46     3789.08     90.02 o
  -2  18   2      382.66      370.25     40.56 o
  -1  18   2      747.30      730.32     43.28 o
   0  18   2     4940.28     4888.10    108.81 o
   1  18   2     4332.64     4119.68     94.93 o
   2  18   2       11.87       20.41     26.47 o
   3  18   2      557.77      556.52     54.75 o
   4  18   2     3489.16     3528.50    128.40 o
   5  18   2     1552.78     1498.61     67.30 o
   6  18   2      332.24      285.63     38.49 o
  -7  19   2       71.60       64.18     37.87 o
  -6  19   2      198.64      175.66     40.25 o
  -5  19   2        7.93       63.82     34.52 o
  -4  19   2      625.53      677.99     84.56 o
  -3  19   2      169.34      214.28     43.78 o
  -2  19   2     1830.48     1755.69     63.08 o
  -1  19   2        9.64       15.44     26.13 o
   0  19   2      381.94      423.95     41.11 o
   1  19   2     2554.63     2540.78     87.78 o
   2  19   2     4072.72     4056.69    112.85 o
   3  19   2      517.17      520.84     67.66 o
   4  19   2       71.29       44.28     43.58 o
   5  19   2     5546.81     5487.30    466.21 o
   6  19   2     1393.38     1280.03     94.93 o
  -7  20   2      420.05      467.75     51.12 o
  -6  20   2     1101.00     1147.25     80.16 o
  -5  20   2      677.17      673.55     51.59 o
  -4  20   2      226.24      190.19     34.81 o
  -3  20   2      749.03      764.49     50.05 o
  -2  20   2      543.37      526.58     53.99 o
  -1  20   2      132.49      141.87     44.31 o
   0  20   2     3522.84     3637.86    105.58 o
   1  20   2     1188.73     1121.53     71.97 o
   2  20   2     1045.92      947.31    104.69 o
   3  20   2      126.83      139.80     45.88 o
   4  20   2     5685.38     5576.69    392.37 o
   5  20   2      314.64      328.95     56.05 o
  -6  21   2      361.56      374.96     48.67 o
  -5  21   2      158.49      186.17     42.69 o
  -4  21   2      224.98      205.36     37.42 o
  -3  21   2      163.20      158.89     37.01 o
  -2  21   2        5.69      -15.09     30.20 o
  -1  21   2      285.94      250.04     40.98 o
   0  21   2      855.12      924.41     59.11 o
   1  21   2     1574.25     1807.37     79.46 o
   2  21   2      130.45      107.43     46.08 o
   3  21   2     1652.87     1678.07     72.59 o
   4  21   2     1062.13     1057.77    184.00 o
  -5  22   2     1968.74     1943.30     83.25 o
  -4  22   2     1150.70     1164.07     81.97 o
  -3  22   2       60.37       76.09     34.89 o
  -2  22   2      248.37      284.28     42.08 o
  -1  22   2     4123.19     4477.31    103.11 o
   0  22   2     1550.30     1520.80     61.74 o
   1  22   2        8.00       26.41     34.07 o
   2  22   2      826.12      841.67     56.55 o
   3  22   2     1967.88     2197.00     83.62 o
   4  22   2     2717.26     2603.04    117.87 o
  -4  23   2      888.33      998.37     79.37 o
  -3  23   2     1678.08     1560.02     93.26 o
  -2  23   2      705.97      643.94     60.14 o
  -1  23   2     1406.23     1376.15     67.50 o
   0  23   2     3206.39     3243.89     90.22 o
   1  23   2     1675.40     1754.88     76.38 o
   2  23   2      168.65      187.50     41.79 o
   3  23   2      477.93      528.36     53.48 o
  -3  24   2      234.68      247.25     43.55 o
  -2  24   2     2077.55     2124.35     84.65 o
  -1  24   2     3774.53     4049.80    116.45 o
   0  24   2     1172.40     1273.25     62.46 o
   1  24   2       93.22      113.81     69.46 o
 -11   0   3     3042.51     2663.85    172.07 o
  -9   0   3     1802.05     1741.23     87.64 o
  -7   0   3     3378.42     3248.50    150.49 o
  -5   0   3    10294.33    10432.23    117.55 o
  -3   0   3     1233.96     1256.14     19.55 o
  -1   0   3    31123.38    32308.33    334.75 o
   1   0   3     7227.02     7706.36     90.15 o
   3   0   3      898.35      911.18     30.53 o
   5   0   3     4291.08     4294.25     91.57 o
   7   0   3     2728.21     2742.78     89.08 o
   9   0   3     2171.86     2246.73     72.59 o
 -11   1   3      608.50      620.76     73.24 o
 -10   1   3      290.99      288.85     44.39 o
  -9   1   3     1086.78      984.90     49.17 o
  -8   1   3      153.46      163.79     26.56 o
  -7   1   3     1061.67     1095.16     75.57 o
  -6   1   3      169.90      191.45     10.88 o
  -5   1   3      630.67      630.75     11.15 o
  -4   1   3     6542.89     7007.30     52.04 o
  -3   1   3       17.63       26.12      3.86 o
  -2   1   3     5445.29     5603.57     44.63 o
  -1   1   3      844.00      923.93     18.12 o
   0   1   3     4371.59     4731.77     43.46 o
   1   1   3      644.35      688.82     12.49 o
   2   1   3     9720.78     9749.18     80.02 o
   3   1   3      205.86      198.56      9.42 o
   4   1   3      422.95      468.48     13.70 o
   5   1   3     3173.97     3143.78     37.48 o
   6   1   3     9420.99     9627.89    111.74 o
   7   1   3      368.74      391.09     24.99 o
   8   1   3       10.32       15.51     17.70 o
   9   1   3     1049.02     1044.16     36.91 o
 -11   2   3     4069.39     3807.99    204.00 o
 -10   2   3     4350.75     4283.10    117.60 o
  -9   2   3      735.78      694.92     43.19 o
  -8   2   3      204.22      271.74     18.29 o
  -7   2   3     4789.80     4892.73     52.49 o
  -6   2   3     7996.18     7706.52     64.87 o
  -5   2   3     1242.48     1234.93     16.57 o
  -4   2   3     1714.79     1800.04     21.57 o
  -3   2   3    11574.78    11430.88     93.54 o
  -2   2   3      733.73      813.00     12.52 o
  -1   2   3      306.29      340.84      6.73 o
   0   2   3    21736.41    22846.65    190.45 o
   1   2   3    17943.56    18144.79    138.14 o
   2   2   3     3235.17     3355.91     34.58 o
   3   2   3       41.98       39.60      6.90 o
   4   2   3    10719.95    11020.99     92.69 o
   5   2   3     3106.09     3133.99     37.61 o
   6   2   3     3865.24     3817.99     57.90 o
   7   2   3     1237.10     1239.77     34.35 o
   8   2   3     1515.58     1471.41     48.33 o
   9   2   3     1133.15     1043.22     37.07 o
 -11   3   3     1882.56     1927.35    151.26 o
 -10   3   3     1479.91     1389.27     49.26 o
  -9   3   3     1124.45     1176.04     32.09 o
  -8   3   3     4285.04     4279.12     45.34 o
  -7   3   3     3815.25     3812.19     47.06 o
  -6   3   3     6555.36     6488.11     63.57 o
  -5   3   3     4473.32     4473.06     46.45 o
  -4   3   3     2524.40     2455.71     25.72 o
  -3   3   3       58.67       96.01      7.43 o
  -2   3   3    20822.85    20712.95    147.39 o
  -1   3   3     2938.01     3159.40     30.30 o
   0   3   3       30.95       59.70      6.19 o
   1   3   3    23462.26    24663.66    196.03 o
   2   3   3    20154.37    20198.74    155.11 o
   3   3   3     1364.86     1403.88     21.80 o
   4   3   3      399.47      426.96     13.51 o
   5   3   3    13355.35    13204.05    110.57 o
   6   3   3     8650.74     8752.00    114.16 o
   7   3   3       71.77       73.01     17.27 o
   8   3   3      119.00      120.22     22.79 o
   9   3   3     3212.39     3324.55     62.86 o
 -11   4   3     2580.79     2743.44    175.63 o
 -10   4   3     3095.44     3065.02     66.34 o
  -9   4   3      663.96      680.05     19.62 o
  -8   4   3      933.33      875.07     18.51 o
  -7   4   3    19510.82    19206.80    184.60 o
  -6   4   3     2805.54     2651.38     33.44 o
  -5   4   3     5026.82     5121.31     55.35 o
  -4   4   3     1458.74     1466.45     21.60 o
  -3   4   3    36693.57    36582.73    266.27 o
  -2   4   3     1900.67     1951.14     22.17 o
  -1   4   3     5696.67     5851.14     50.60 o
   0   4   3     7779.90     7901.54     87.05 o
   1   4   3    17773.38    17712.46    162.96 o
   2   4   3      405.70      405.91     13.79 o
   3   4   3     5930.02     6111.49     60.89 o
   4   4   3     5050.18     5145.80     51.82 o
   5   4   3     5180.81     5289.64     61.57 o
   6   4   3     1198.30     1168.10     32.16 o
   7   4   3      573.93      587.11     25.66 o
   8   4   3      993.47      935.14     46.44 o
   9   4   3       36.37       53.44     23.10 o
 -11   5   3       69.46       95.12     32.79 o
 -10   5   3     1671.79     1853.86     73.27 o
  -9   5   3       16.83       20.60     17.38 o
  -8   5   3     4908.57     5070.19     59.01 o
  -7   5   3       25.57       32.48     11.42 o
  -6   5   3    21590.96    21500.32    186.10 o
  -5   5   3       78.15       70.08      7.07 o
  -4   5   3    26964.19    27289.45    194.22 o
  -3   5   3     5437.40     5386.06     45.97 o
  -2   5   3    42444.09    42555.56    310.15 o
  -1   5   3     3168.57     3325.59     37.92 o
   0   5   3    12285.91    12502.86    142.87 o
   1   5   3     2944.44     2988.18     41.18 o
   2   5   3    26636.16    26262.21    225.74 o
   3   5   3     4473.44     4540.86     56.22 o
   4   5   3      885.15      897.68     21.05 o
   5   5   3     2968.61     2972.02     46.13 o
   6   5   3     4716.48     4703.33     73.90 o
   7   5   3     1172.89     1193.78     38.28 o
   8   5   3      311.74      297.37     26.73 o
   9   5   3     1069.44     1098.27     44.46 o
 -11   6   3     1664.47     1686.17     90.73 o
 -10   6   3       80.96       72.94     18.30 o
  -9   6   3     2433.75     2493.54     89.04 o
  -8   6   3     3096.07     3073.39     43.86 o
  -7   6   3    15406.93    15590.44    154.95 o
  -6   6   3     1820.80     1940.84     33.92 o
  -5   6   3     7843.60     8109.31     79.73 o
  -4   6   3     3481.68     3361.73     34.84 o
  -3   6   3    45297.57    45488.99    316.76 o
  -2   6   3     4257.81     4029.60     41.59 o
  -1   6   3    16074.04    16589.14    166.91 o
   0   6   3      597.19      567.29     22.62 o
   1   6   3    15799.40    15350.48    174.11 o
   2   6   3     7206.71     7210.30     93.14 o
   3   6   3     2755.03     2636.97     37.99 o
   4   6   3      317.01      352.09     14.96 o
   5   6   3     1617.54     1596.74     39.21 o
   6   6   3      676.71      695.30     42.41 o
   7   6   3      223.81      196.73     22.74 o
   8   6   3      688.90      713.58     35.87 o
   9   6   3       72.73       38.93     23.96 o
 -11   7   3     1069.46     1256.99     73.81 o
 -10   7   3     1301.64     1312.76     44.88 o
  -9   7   3      918.45      967.54     36.39 o
  -8   7   3     2535.82     2604.96     41.51 o
  -7   7   3     4610.78     4566.42     70.37 o
  -6   7   3     6199.32     6295.33     67.03 o
  -5   7   3      232.57      268.18     10.67 o
  -4   7   3     5146.77     5097.79     46.65 o
  -3   7   3     2511.12     2588.21     30.18 o
  -2   7   3    13331.80    13189.08    119.07 o
  -1   7   3     8113.47     7826.36     98.58 o
   0   7   3     7517.98     7521.95     96.05 o
   1   7   3       27.74       21.22     10.73 o
   2   7   3     9506.57     9436.14    117.22 o
   3   7   3    12681.93    12303.39    147.44 o
   4   7   3     1119.21     1113.08     30.80 o
   5   7   3      433.25      445.89     23.64 o
   6   7   3     2847.52     2788.72     56.13 o
   7   7   3     7714.92     7784.60    111.20 o
   8   7   3      428.56      452.86     31.85 o
   9   7   3       27.37       16.05     23.93 o
 -11   8   3     1114.56     1166.34     71.85 o
 -10   8   3       12.21        0.43     21.37 o
  -9   8   3      873.78      936.52     37.70 o
  -8   8   3     6954.55     7220.05     95.45 o
  -7   8   3     1467.17     1550.69     36.20 o
  -6   8   3      146.82      130.77     14.17 o
  -5   8   3     1924.18     1807.98     27.18 o
  -4   8   3     6055.76     5917.20     53.58 o
  -3   8   3     1725.34     1746.52     25.49 o
  -2   8   3     6539.06     6457.98     77.53 o
  -1   8   3     1274.79     1248.07     30.76 o
   0   8   3      115.57      103.52     13.20 o
   1   8   3     1163.03     1068.48     29.93 o
   2   8   3    13196.83    12653.65    152.00 o
   3   8   3     1929.31     1946.93     42.29 o
   4   8   3     3166.89     3052.31     47.35 o
   5   8   3     2730.83     2786.34     60.42 o
   6   8   3     6373.35     6501.50     96.46 o
   7   8   3      425.18      461.01     28.98 o
   8   8   3     2363.15     2354.76     59.76 o
   9   8   3      985.87      986.42     60.95 o
 -11   9   3      465.45      517.23    108.44 o
 -10   9   3      682.69      676.06     37.99 o
  -9   9   3      971.01      999.34     47.48 o
  -8   9   3        4.59       22.98     16.30 o
  -7   9   3     1805.58     1873.93     44.74 o
  -6   9   3       59.90       85.33     14.33 o
  -5   9   3        5.39       -2.98      8.20 o
  -4   9   3       14.74       28.72      8.27 o
  -3   9   3     3366.04     3388.56     43.99 o
  -2   9   3      475.74      552.79     19.42 o
  -1   9   3     4650.16     4523.62     68.54 o
   0   9   3      397.74      378.58     19.84 o
   1   9   3      519.76      477.89     21.79 o
   2   9   3       40.95       31.88     16.12 o
   3   9   3    14901.08    15075.23    179.53 o
   4   9   3     2193.60     2198.43     43.53 o
   5   9   3      759.77      678.14     32.13 o
   6   9   3      782.15      770.37     32.69 o
   7   9   3     5175.14     5128.89     99.41 o
   8   9   3     2552.50     2529.86     60.83 o
 -10  10   3      841.59      935.84     46.09 o
  -9  10   3      542.22      544.07     33.69 o
  -8  10   3     2780.33     2869.40     59.51 o
  -7  10   3     1928.23     1773.36     48.90 o
  -6  10   3     3971.72     3930.15     55.34 o
  -5  10   3      197.73      229.41     12.61 o
  -4  10   3     5830.75     5831.68     66.21 o
  -3  10   3     3851.49     3883.05     62.80 o
  -2  10   3     4006.88     3948.45     62.26 o
  -1  10   3      224.89      234.78     18.14 o
   0  10   3      740.41      636.12     25.26 o
   1  10   3       37.47       44.66     14.34 o
   2  10   3     3131.34     3115.25     67.21 o
   3  10   3      856.98      905.27     31.28 o
   4  10   3      196.03      209.70     19.07 o
   5  10   3     1052.16      938.45     37.94 o
   6  10   3      808.38      754.42     37.29 o
   7  10   3     2391.72     2416.42     58.80 o
   8  10   3       38.54       59.32     25.53 o
 -10  11   3      526.50      533.61     39.66 o
  -9  11   3      396.83      425.74     36.72 o
  -8  11   3       14.65       39.81     19.87 o
  -7  11   3        0.68       -7.07     19.62 o
  -6  11   3      235.05      234.13     18.82 o
  -5  11   3      867.94      915.06     23.44 o
  -4  11   3      100.90      134.22     13.50 o
  -3  11   3      427.52      417.95     24.04 o
  -2  11   3     1049.39     1005.40     33.17 o
  -1  11   3      554.76      569.53     20.79 o
   0  11   3     2462.83     2616.24     52.23 o
   1  11   3     8244.30     8198.28    112.25 o
   2  11   3     1196.99     1260.09     37.59 o
   3  11   3     1036.13      996.76     34.86 o
   4  11   3     4026.50     4114.72     91.35 o
   5  11   3     5835.61     5682.49    100.55 o
   6  11   3        8.00       30.98     23.08 o
   7  11   3      917.26      938.23     39.52 o
   8  11   3     4079.82     4215.18     83.11 o
 -10  12   3     2726.56     2858.63     82.91 o
  -9  12   3     2072.90     1952.20     67.48 o
  -8  12   3        6.65       -2.14     21.53 o
  -7  12   3      726.70      647.73     38.33 o
  -6  12   3     7175.60     7427.58     97.33 o
  -5  12   3     4534.17     4383.53     65.78 o
  -4  12   3      770.80      749.59     23.77 o
  -3  12   3     1518.74     1518.07     39.73 o
  -2  12   3     2888.35     2938.13     63.35 o
  -1  12   3     3198.81     3030.52     49.54 o
   0  12   3     5867.41     6117.63     92.66 o
   1  12   3       29.09       38.02     16.12 o
   2  12   3     1822.85     1842.75     83.16 o
   3  12   3     3154.83     3302.97     79.01 o
   4  12   3     6291.30     6333.73    139.27 o
   5  12   3      494.21      465.90     32.40 o
   6  12   3     1550.30     1450.91     51.88 o
   7  12   3     1556.39     1592.35     50.99 o
   8  12   3     1088.77     1124.72     53.55 o
 -10  13   3      723.54      817.94    101.15 o
  -9  13   3     2153.13     2266.14    164.07 o
  -8  13   3     2355.79     2418.63     64.62 o
  -7  13   3     1379.93     1482.27     86.20 o
  -6  13   3      458.23      474.37     27.66 o
  -5  13   3     2500.69     2620.72     49.52 o
  -4  13   3     5786.14     5970.99     75.48 o
  -3  13   3      310.61      301.01     21.69 o
  -2  13   3       71.86      125.70     36.82 o
  -1  13   3       35.60       64.19     12.72 o
   0  13   3     6944.40     6659.99     86.17 o
   1  13   3     6725.26     6422.88     98.60 o
   2  13   3       47.80       24.74     17.92 o
   3  13   3     1022.88     1039.90     42.74 o
   4  13   3     7792.74     7915.50    147.09 o
   5  13   3     7233.14     7333.12    173.71 o
   6  13   3       26.89       49.80     25.90 o
   7  13   3      374.37      315.21     34.66 o
  -9  14   3     5065.31     5114.27    118.99 o
  -8  14   3      127.38      149.07     32.66 o
  -7  14   3      718.77      768.42     56.21 o
  -6  14   3      561.34      685.87     38.72 o
  -5  14   3    16206.41    15945.59    177.55 o
  -4  14   3      213.12      233.24     30.78 o
  -3  14   3     1303.30     1291.36     38.71 o
  -2  14   3      107.94      104.83     16.76 o
  -1  14   3    18092.32    17774.03    192.60 o
   0  14   3     1637.15     1702.73     47.63 o
   1  14   3     1370.66     1357.52     43.46 o
   2  14   3     1084.40     1069.15     75.85 o
   3  14   3     6340.40     6292.47    101.50 o
   4  14   3     2006.09     1939.11     66.69 o
   5  14   3      713.65      785.25     41.51 o
   6  14   3     1314.20     1330.89     53.73 o
   7  14   3      632.70      624.33     58.16 o
  -9  15   3       71.35       73.11     36.14 o
  -8  15   3     4721.91     4674.81    175.39 o
  -7  15   3        4.85       -1.57     21.51 o
  -6  15   3     4144.92     4354.93     91.77 o
  -5  15   3      205.36      187.15     22.63 o
  -4  15   3    17163.18    17424.95    212.41 o
  -3  15   3        5.72        0.44     13.65 o
  -2  15   3     6668.53     6413.63     96.66 o
  -1  15   3      151.39      152.51     23.34 o
   0  15   3    19659.52    19694.48    284.46 o
   1  15   3      166.81      161.71     24.07 o
   2  15   3      929.95      895.61     38.10 o
   3  15   3       10.50       47.01     24.54 o
   4  15   3     8323.07     8075.28    156.30 o
   5  15   3      277.18      269.90     33.09 o
   6  15   3      204.54      224.94     50.29 o
   7  15   3       55.08       45.15     32.03 o
  -9  16   3     5134.60     5582.52    151.79 o
  -8  16   3      187.00      272.31     81.77 o
  -7  16   3     1227.35     1253.14     58.78 o
  -6  16   3      430.69      388.84     46.80 o
  -5  16   3    16353.52    16595.26    344.92 o
  -4  16   3       76.40       94.43     21.39 o
  -3  16   3     3757.90     3976.54     71.64 o
  -2  16   3        3.23       34.70     22.80 o
  -1  16   3    16177.92    16072.63    232.98 o
   0  16   3      126.61      141.72     24.27 o
   1  16   3     3516.06     3328.52     71.47 o
   2  16   3      216.41      178.35     26.24 o
   3  16   3     5950.74     6061.32    129.74 o
   4  16   3      215.95      247.47     36.90 o
   5  16   3      720.74      691.87     43.23 o
   6  16   3      246.36      259.80     35.80 o
  -8  17   3     2945.69     3125.42    100.47 o
  -7  17   3     1204.37     1133.33    147.19 o
  -6  17   3     3421.25     3461.58    106.77 o
  -5  17   3      342.05      391.45     36.55 o
  -4  17   3     8733.98     8919.50    175.03 o
  -3  17   3       32.90       35.26     24.74 o
  -2  17   3     1945.97     2011.88     65.05 o
  -1  17   3      280.95      260.73     51.50 o
   0  17   3     9290.57     9243.43    157.05 o
   1  17   3     2933.79     2749.39     68.11 o
   2  17   3       37.38       58.06     25.37 o
   3  17   3      735.58      706.54     48.16 o
   4  17   3     7360.21     7226.36    199.98 o
   5  17   3     3735.09     3817.84     92.72 o
   6  17   3      107.34      112.19     34.11 o
  -8  18   3      164.52      256.55     43.75 o
  -7  18   3       19.19       41.15     34.83 o
  -6  18   3     1725.80     2020.04    145.36 o
  -5  18   3     6000.52     6142.30    248.64 o
  -4  18   3       18.44       46.97     31.15 o
  -3  18   3       66.02       54.19     30.56 o
  -2  18   3       19.79       13.99     26.24 o
  -1  18   3     5624.72     5470.41    113.54 o
   0  18   3     1495.26     1471.19     57.97 o
   1  18   3       43.49       48.37     25.43 o
   2  18   3     3348.58     3374.76     85.32 o
   3  18   3     2357.83     2439.43    103.62 o
   4  18   3     2801.06     2792.78     90.76 o
   5  18   3      253.48      278.49     38.13 o
   6  18   3     1469.10     1465.24     63.21 o
  -7  19   3      144.18      133.76     40.53 o
  -6  19   3       95.32      104.64     38.09 o
  -5  19   3      444.09      542.51     65.16 o
  -4  19   3      440.83      412.27     46.18 o
  -3  19   3       14.50       19.36     31.09 o
  -2  19   3      373.37      360.32     37.96 o
  -1  19   3      131.97      132.55     32.13 o
   0  19   3     2710.81     2746.33     80.10 o
   1  19   3     1874.51     1850.33     70.93 o
   2  19   3      127.51       97.26     35.10 o
   3  19   3       93.85       97.31     35.98 o
   4  19   3     2376.99     2369.54     88.19 o
   5  19   3     2258.97     2058.89     73.25 o
  -7  20   3      672.41      584.26     62.71 o
  -6  20   3      736.89      651.44     54.81 o
  -5  20   3       83.55      157.64     53.21 o
  -4  20   3      786.16      751.68     54.64 o
  -3  20   3     2369.06     2462.76    149.69 o
  -2  20   3      407.12      409.48     41.49 o
  -1  20   3      320.36      329.44     39.27 o
   0  20   3      841.28      805.14     49.88 o
   1  20   3      590.06      648.18     52.14 o
   2  20   3       42.59       59.89     41.72 o
   3  20   3      652.56      749.32     69.99 o
   4  20   3      356.42      353.47     47.78 o
  -6  21   3      152.82      101.12     40.51 o
  -5  21   3      155.54      111.58     39.54 o
  -4  21   3        4.92       65.52     50.24 o
  -3  21   3      559.57      517.94     52.09 o
  -2  21   3     1202.91     1241.62     75.92 o
  -1  21   3      546.71      631.65     47.66 o
   0  21   3      287.12      258.59     40.16 o
   1  21   3      172.66      116.84     40.18 o
   2  21   3      132.53      120.84     47.68 o
   3  21   3     1178.49     1275.70    117.75 o
   4  21   3     1883.95     2004.48    300.99 o
  -5  22   3      217.84      246.32     46.27 o
  -4  22   3     1255.46     1168.47     80.90 o
  -3  22   3       17.55      -10.87     49.73 o
  -2  22   3     1157.30     1139.93     67.49 o
  -1  22   3      313.13      331.63     62.33 o
   0  22   3       66.72       63.05     34.86 o
   1  22   3       35.56       37.53     45.74 o
   2  22   3     1989.21     1986.69    104.16 o
   3  22   3      851.99     1024.67    137.32 o
  -4  23   3     1085.53     1082.45    123.68 o
  -3  23   3      392.93      448.11     62.08 o
  -2  23   3      389.70      422.12     60.97 o
  -1  23   3     1583.84     1697.30    156.13 o
   0  23   3     1296.40     1373.23     75.51 o
   1  23   3        2.59       15.17     46.59 o
   2  23   3      536.30      703.57     74.56 o
  -2  24   3      711.39      722.61     57.25 o
  -1  24   3     1961.97     2070.62    146.16 o
   0  24   3       15.74        8.61     48.79 o
 -10   0   4      200.18      206.91     52.04 o
  -8   0   4    14580.13    14261.06    187.09 o
  -6   0   4       53.66       46.88      8.99 o
  -4   0   4     9868.54    10033.12    102.74 o
  -2   0   4     5416.28     5855.67     72.75 o
   2   0   4     1358.73     1363.88     33.02 o
   4   0   4     1169.36     1157.16     32.78 o
   6   0   4       38.11       49.20     32.17 o
   8   0   4       55.71       64.70     29.79 o
 -11   1   4     4141.18     4354.87    133.30 o
 -10   1   4     1369.90     1223.88    136.50 o
  -9   1   4     1535.18     1508.43     66.71 o
  -8   1   4     2242.41     2203.66     25.44 o
  -7   1   4    11389.73    11201.80     92.14 o
  -6   1   4     2687.32     2686.40     29.59 o
  -5   1   4       32.76       38.71      4.86 o
  -4   1   4       54.41       46.54      5.18 o
  -3   1   4    12041.42    12410.98     92.56 o
  -2   1   4      630.69      576.31     12.77 o
  -1   1   4    11928.96    12494.02    103.24 o
   0   1   4      359.66      375.52     11.18 o
   1   1   4     5162.31     5041.95     52.13 o
   2   1   4      691.53      745.25     17.33 o
   3   1   4    13069.78    13187.47    109.01 o
   4   1   4     1309.37     1328.33     24.48 o
   5   1   4     4106.25     4241.97     61.84 o
   6   1   4       59.06       44.23     16.52 o
   7   1   4     1237.25     1271.28     37.40 o
   8   1   4      321.45      315.82     26.27 o
 -11   2   4     1405.99     1322.79     75.46 o
 -10   2   4      146.24      162.31     41.63 o
  -9   2   4     2247.71     2098.60     46.33 o
  -8   2   4     9688.47     9523.35     86.10 o
  -7   2   4     6911.17     6861.95     65.98 o
  -6   2   4      751.00      836.28     22.04 o
  -5   2   4     5145.84     5262.30     44.48 o
  -4   2   4    12482.11    12474.13     92.57 o
  -3   2   4     5745.95     5750.83     47.94 o
  -2   2   4       27.78       30.94      4.63 o
  -1   2   4     2429.19     2487.71     31.24 o
   0   2   4     2754.50     2643.35     40.15 o
   1   2   4     2972.30     3091.62     39.45 o
   2   2   4        7.18        6.02      7.29 o
   3   2   4      190.33      199.76     11.70 o
   4   2   4      195.88      181.04     13.03 o
   5   2   4       16.21        2.68     14.17 o
   6   2   4     1114.58     1144.31     33.13 o
   7   2   4     1057.80     1107.55     35.49 o
   8   2   4      106.46       39.53     21.53 o
 -11   3   4      498.31      566.93     57.92 o
 -10   3   4     1870.89     1879.15     63.10 o
  -9   3   4      117.65      116.60     14.28 o
  -8   3   4     1214.18     1159.52     24.77 o
  -7   3   4     3351.64     3315.61     42.93 o
  -6   3   4     7969.94     7961.58     72.44 o
  -5   3   4      744.68      758.00     15.79 o
  -4   3   4     3311.29     3481.19     58.52 o
  -3   3   4    15737.66    15484.42    114.19 o
  -2   3   4     5724.47     5712.66     45.83 o
  -1   3   4     3365.45     3515.41     47.46 o
   0   3   4     1371.65     1513.12     28.84 o
   1   3   4    29374.18    29671.48    290.58 o
   2   3   4     1624.54     1617.02     26.06 o
   3   3   4      665.12      657.27     18.17 o
   4   3   4     3308.56     3279.01     40.11 o
   5   3   4    11975.60    12078.43    134.91 o
   6   3   4       10.39       -0.50     15.76 o
   7   3   4       13.62        8.88     18.28 o
   8   3   4     3013.09     3109.10     61.01 o
 -11   4   4     1962.29     1919.06    236.64 o
 -10   4   4      347.62      385.90     28.78 o
  -9   4   4      142.17      122.41     15.95 o
  -8   4   4     3899.21     3917.79     58.83 o
  -7   4   4     9908.12     9689.72     93.06 o
  -6   4   4      947.86      972.70     20.72 o
  -5   4   4       72.35       84.58      8.82 o
  -4   4   4    18379.01    18294.89    139.51 o
  -3   4   4     8042.90     8280.10     78.84 o
  -2   4   4     5442.23     5416.80     49.18 o
  -1   4   4       25.67       43.68     13.17 o
   0   4   4    38028.51    39154.85    377.29 o
   1   4   4      389.14      367.95     16.99 o
   2   4   4    10215.67    10036.44    127.92 o
   3   4   4      688.89      698.58     24.55 o
   4   4   4    16514.49    16363.38    150.79 o
   5   4   4      294.30      311.97     20.51 o
   6   4   4     2932.40     2917.74     68.54 o
   7   4   4      226.32      255.25     31.57 o
   8   4   4     1514.83     1543.31     48.30 o
 -11   5   4       27.36       30.25     26.36 o
 -10   5   4       99.46      141.02     27.07 o
  -9   5   4      123.31      115.89     15.51 o
  -8   5   4      197.21      226.01     18.62 o
  -7   5   4     1046.83     1070.60     22.96 o
  -6   5   4     1024.56     1050.93     22.18 o
  -5   5   4     1426.75     1465.52     22.79 o
  -4   5   4     1441.25     1367.09     25.35 o
  -3   5   4    16432.37    15458.65    120.90 o
  -2   5   4     3097.65     3082.00     34.36 o
  -1   5   4     8192.32     8278.51     84.63 o
   0   5   4     1792.55     1616.35     31.57 o
   1   5   4    34914.05    34714.23    336.95 o
   2   5   4     6804.27     7156.24     87.12 o
   3   5   4     8475.69     8463.75     92.43 o
   4   5   4     3882.24     3880.19     75.13 o
   5   5   4    16211.48    15604.06    185.14 o
   6   5   4     1478.63     1467.78     42.17 o
   7   5   4     1207.32     1269.85     66.28 o
   8   5   4     1472.89     1493.73     47.85 o
 -11   6   4      330.22      304.22     37.64 o
 -10   6   4       70.18       83.69     17.81 o
  -9   6   4     5478.56     5479.37     96.46 o
  -8   6   4      436.25      504.00     24.05 o
  -7   6   4      352.99      382.74     15.72 o
  -6   6   4      980.13     1000.59     20.15 o
  -5   6   4    13028.33    12859.12    168.06 o
  -4   6   4     7044.16     6630.78     56.85 o
  -3   6   4      407.35      442.25     12.11 o
  -2   6   4    12701.43    12829.93    124.45 o
  -1   6   4     3382.69     3345.82     63.91 o
   0   6   4    39351.25    39977.43    387.58 o
   1   6   4      415.98      422.45     15.51 o
   2   6   4    13370.98    12961.79    142.24 o
   3   6   4       43.48       50.08     12.21 o
   4   6   4    13531.74    13483.69    138.14 o
   5   6   4      322.68      310.36     24.15 o
   6   6   4     4500.36     4382.21     75.15 o
   7   6   4      667.90      684.84     33.46 o
   8   6   4     2139.16     2110.23     56.77 o
 -11   7   4      388.44      362.99     41.82 o
 -10   7   4      894.92      804.01     33.35 o
  -9   7   4      350.75      320.29     28.30 o
  -8   7   4     5157.77     5172.57     85.79 o
  -7   7   4     2031.49     1987.47     42.89 o
  -6   7   4      525.27      544.95     17.80 o
  -5   7   4     1614.19     1580.59     28.85 o
  -4   7   4    11856.86    11627.57     91.97 o
  -3   7   4    11382.33    11320.30     94.14 o
  -2   7   4     1586.46     1578.36     28.08 o
  -1   7   4     7565.56     7620.09     90.84 o
   0   7   4    13096.73    13194.59    143.62 o
   1   7   4     9961.42     9559.16    110.90 o
   2   7   4     4897.06     4715.73     82.12 o
   3   7   4     4179.77     4066.04     56.41 o
   4   7   4     2271.78     2210.84     40.91 o
   5   7   4     3640.07     3677.68     65.99 o
   6   7   4     7253.37     7328.20    107.08 o
   7   7   4      453.01      553.50     32.54 o
   8   7   4        3.07       -0.09     25.55 o
 -11   8   4        2.44       27.12     40.80 o
 -10   8   4     1053.24     1070.03     39.26 o
  -9   8   4    10499.58    10660.35    149.23 o
  -8   8   4     1878.55     2016.70     53.31 o
  -7   8   4      242.04      282.42     21.58 o
  -6   8   4     2261.72     2171.84     41.71 o
  -5   8   4    15675.36    15538.20    120.28 o
  -4   8   4     1916.98     1962.24     26.49 o
  -3   8   4       29.88       30.61      8.90 o
  -2   8   4     1223.42     1174.86     25.27 o
  -1   8   4     6283.68     6386.83     88.49 o
   0   8   4      563.17      460.57     21.73 o
   1   8   4        9.39       32.10     13.44 o
   2   8   4     3319.81     3442.00     59.47 o
   3   8   4        0.73       -1.02     12.90 o
   4   8   4      487.52      497.58     37.57 o
   5   8   4       54.05       48.33     18.63 o
   6   8   4     2549.53     2567.20     58.12 o
   7   8   4     1927.49     1904.39     52.76 o
   8   8   4      414.26      379.71     32.21 o
 -11   9   4     2732.15     2883.71    125.39 o
 -10   9   4      117.43      118.71     24.97 o
  -9   9   4     1806.39     1896.57     56.87 o
  -8   9   4     3552.69     3563.45     72.09 o
  -7   9   4     3098.04     3092.86     63.22 o
  -6   9   4      101.59      145.37     19.53 o
  -5   9   4     1057.13     1039.40     20.58 o
  -4   9   4    11937.44    12028.35    108.82 o
  -3   9   4      217.10      257.71     13.51 o
  -2   9   4     1050.44     1089.24     33.19 o
  -1   9   4        8.48        1.16     12.37 o
   0   9   4     6654.55     6401.48     91.29 o
   1   9   4      387.79      427.58     22.64 o
   2   9   4     4945.59     5035.54     79.27 o
   3   9   4      127.36      140.00     18.79 o
   4   9   4     2083.79     2012.37     47.98 o
   5   9   4       22.77       27.85     18.82 o
   6   9   4     4536.24     4498.16    153.10 o
   7   9   4      440.90      456.06     31.84 o
   8   9   4      465.87      448.42     43.28 o
 -10  10   4     4022.89     4028.91     85.14 o
  -9  10   4     1674.74     1752.84     55.82 o
  -8  10   4     1445.30     1509.91     49.64 o
  -7  10   4      568.51      549.91     31.32 o
  -6  10   4     4063.95     4143.65     63.39 o
  -5  10   4     3376.06     3414.24     44.43 o
  -4  10   4       96.02      127.01     12.33 o
  -3  10   4      506.43      448.20     18.19 o
  -2  10   4      673.90      738.71     45.93 o
  -1  10   4     2062.90     2045.61     45.30 o
   0  10   4     2306.52     2393.73     49.95 o
   1  10   4      406.38      404.92     25.85 o
   2  10   4      511.36      466.07     25.69 o
   3  10   4       46.94       30.11     17.72 o
   4  10   4     1698.31     1615.35     44.96 o
   5  10   4      101.28      121.73     21.73 o
   6  10   4       71.93       80.71     28.18 o
   7  10   4       61.07       68.05     24.96 o
   8  10   4      191.59      201.37     30.55 o
 -10  11   4      429.52      471.95     38.12 o
  -9  11   4     3820.92     4115.26     73.05 o
  -8  11   4      196.34      245.76     28.84 o
  -7  11   4     1040.81     1046.53     67.82 o
  -6  11   4     4147.38     4130.37     81.82 o
  -5  11   4     2640.04     2716.08     49.99 o
  -4  11   4       25.14       29.56     12.80 o
  -3  11   4       54.82       38.69     12.20 o
  -2  11   4     7323.33     7293.51     92.40 o
  -1  11   4      288.78      312.07     21.94 o
   0  11   4     2241.53     2155.21     48.99 o
   1  11   4     3485.38     3372.10     63.72 o
   2  11   4     1847.82     1815.97     46.55 o
   3  11   4      104.81      103.60     20.06 o
   4  11   4     3921.25     3748.83     78.89 o
   5  11   4     1382.29     1396.61     45.39 o
   6  11   4      509.05      501.25     32.79 o
   7  11   4     1500.82     1512.16     50.70 o
 -10  12   4     4215.94     4238.58    100.65 o
  -9  12   4      465.71      537.84     33.55 o
  -8  12   4      411.85      478.85     34.01 o
  -7  12   4     4197.34     4293.03     80.86 o
  -6  12   4     5406.15     5540.25     79.91 o
  -5  12   4     2179.19     2134.50     44.34 o
  -4  12   4       20.42       10.34     13.65 o
  -3  12   4     4456.88     4256.15     64.78 o
  -2  12   4     1531.72     1613.26     37.83 o
  -1  12   4       59.14       92.54     18.33 o
   0  12   4      335.04      345.17     35.83 o
   1  12   4     1348.21     1381.67     42.61 o
   2  12   4       11.16       19.32     17.79 o
   3  12   4      605.62      587.95     38.90 o
   4  12   4      258.84      252.48     28.26 o
   5  12   4        9.48       12.67     23.25 o
   6  12   4       30.53        6.60     23.23 o
   7  12   4      369.18      395.21     34.18 o
 -10  13   4     1415.47     1481.13     65.23 o
  -9  13   4     1457.06     1501.97     50.06 o
  -8  13   4     1841.10     1826.51     57.21 o
  -7  13   4      839.50      787.88     38.20 o
  -6  13   4     4010.13     4162.03     72.93 o
  -5  13   4     9371.01     9253.96    114.98 o
  -4  13   4      485.19      580.01     25.52 o
  -3  13   4       15.65        5.69     14.86 o
  -2  13   4     3435.88     3269.12     55.79 o
  -1  13   4    13141.41    13081.03    149.87 o
   0  13   4       87.16       92.78     19.55 o
   1  13   4       12.79        9.80     18.21 o
   2  13   4     1130.78     1075.10     44.40 o
   3  13   4     9228.25     9041.77    143.80 o
   4  13   4      956.73      963.80     68.83 o
   5  13   4       49.20      112.95     27.43 o
   6  13   4        2.90      -31.35     22.90 o
   7  13   4     3187.57     3297.69     77.47 o
  -9  14   4      760.76      651.22     41.71 o
  -8  14   4      334.53      381.02     37.98 o
  -7  14   4     4409.30     4691.67    119.72 o
  -6  14   4     4349.94     4357.50    105.82 o
  -5  14   4      577.23      631.81     27.60 o
  -4  14   4      526.82      519.79     31.16 o
  -3  14   4     2753.45     2877.66     59.82 o
  -2  14   4    13658.79    13299.63    166.88 o
  -1  14   4      155.87      151.42     17.44 o
   0  14   4     5490.31     5538.86    131.28 o
   1  14   4      652.26      587.11     32.09 o
   2  14   4     9500.12     9417.19    135.65 o
   3  14   4      157.19      143.37     31.10 o
   4  14   4     5943.17     5914.13    127.65 o
   5  14   4      180.75      167.81     31.42 o
   6  14   4      916.00      954.03     44.95 o
  -9  15   4      195.46      185.81     39.61 o
  -8  15   4        2.98        3.09     29.34 o
  -7  15   4       22.97       49.43     28.68 o
  -6  15   4      426.12      466.40     31.71 o
  -5  15   4     5185.98     5302.84     86.45 o
  -4  15   4       81.70       87.89     17.70 o
  -3  15   4      776.00      845.85     34.86 o
  -2  15   4       37.23       27.72     16.15 o
  -1  15   4    24960.96    24460.98    258.85 o
   0  15   4        3.38       11.75     13.47 o
   1  15   4     3359.69     3336.40     72.01 o
   2  15   4       17.52       20.87     22.71 o
   3  15   4    19009.18    18932.82    300.06 o
   4  15   4      254.19      211.16     36.80 o
   5  15   4      998.73      935.11     48.62 o
   6  15   4       22.78       43.17     30.71 o
  -9  16   4      550.99      518.55     48.78 o
  -8  16   4      271.37      360.63     57.03 o
  -7  16   4      306.34      345.49     47.09 o
  -6  16   4     6602.74     6604.88    151.68 o
  -5  16   4      376.40      382.69     35.56 o
  -4  16   4      233.16      255.06     22.67 o
  -3  16   4       13.86       11.19     18.93 o
  -2  16   4    14586.74    14241.61    197.53 o
  -1  16   4       22.07      -21.19     29.31 o
   0  16   4     5116.72     5106.28     93.33 o
   1  16   4       71.21       18.46     22.44 o
   2  16   4    10510.35    10548.72    166.27 o
   3  16   4      203.02      164.55     35.41 o
   4  16   4     6045.90     5847.40    132.00 o
   5  16   4      142.52      136.20     33.43 o
   6  16   4     2586.17     2599.51     84.10 o
  -8  17   4     1611.68     1717.04     77.23 o
  -7  17   4      158.24      168.44     44.70 o
  -6  17   4     1512.56     1487.96     74.83 o
  -5  17   4     4263.20     4328.73    134.92 o
  -4  17   4     1380.30     1438.37     57.07 o
  -3  17   4      271.01      324.29     26.24 o
  -2  17   4      530.06      464.59     38.96 o
  -1  17   4    10076.04    10264.81    151.00 o
   0  17   4       84.37      136.71     34.76 o
   1  17   4      693.97      631.95     37.96 o
   2  17   4       11.77       27.88     27.72 o
   3  17   4    11143.74    11170.66    206.39 o
   4  17   4      452.74      465.23     46.09 o
   5  17   4      136.23      117.73     34.24 o
  -8  18   4       19.13       15.33     35.81 o
  -7  18   4     2984.47     2921.47    106.67 o
  -6  18   4     2781.84     2852.52    101.37 o
  -5  18   4     1219.39     1319.98     96.67 o
  -4  18   4      102.82       72.71     34.50 o
  -3  18   4     4289.89     4134.44    150.96 o
  -2  18   4     3502.33     3295.27     86.22 o
  -1  18   4       68.46        9.68     27.21 o
   0  18   4      141.77      165.52     28.87 o
   1  18   4      440.49      373.96     33.95 o
   2  18   4     3011.05     2994.63     92.41 o
   3  18   4       80.26       99.30     37.92 o
   4  18   4      293.38      266.89     42.54 o
   5  18   4      209.03      215.35     37.92 o
  -7  19   4      279.77      277.30     53.35 o
  -6  19   4     1654.26     1497.27     79.97 o
  -5  19   4     1663.56     1820.73     84.18 o
  -4  19   4      276.33      269.61     53.03 o
  -3  19   4      136.42      104.67     36.41 o
  -2  19   4     1733.82     1706.59     65.84 o
  -1  19   4     1952.42     1855.94     67.79 o
   0  19   4       86.31       71.61     27.59 o
   1  19   4     1453.58     1436.39     54.46 o
   2  19   4      328.67      348.07     44.16 o
   3  19   4      964.82     1039.91     62.13 o
   4  19   4      740.87      790.86     57.44 o
  -7  20   4     1193.15     1149.54    104.47 o
  -6  20   4     1778.36     1897.76    164.15 o
  -5  20   4       66.80       28.00     41.64 o
  -4  20   4       15.58       27.47     33.93 o
  -3  20   4      732.99      743.78     61.38 o
  -2  20   4       86.33       52.46     35.55 o
  -1  20   4       60.21       95.99     32.78 o
   0  20   4      431.33      402.18     42.28 o
   1  20   4      588.01      595.68     47.21 o
   2  20   4       20.23       34.22     39.26 o
   3  20   4        2.41      -21.17     35.23 o
   4  20   4      123.05      105.47     42.66 o
  -6  21   4        1.39        6.55     44.91 o
  -5  21   4     1494.17     1493.26     90.52 o
  -4  21   4     1383.48     1328.53     71.71 o
  -3  21   4       39.31       52.01     38.23 o
  -2  21   4      563.96      501.16     52.48 o
  -1  21   4        0.38      -15.69     31.27 o
   0  21   4     1222.46     1153.74     61.85 o
   1  21   4     1301.53     1429.05     89.31 o
   2  21   4     1383.35     1313.99    156.39 o
   3  21   4      157.36      163.42     45.83 o
  -5  22   4     3073.14     2945.21    114.40 o
  -4  22   4      122.87       44.82     61.53 o
  -3  22   4        0.07      -30.65     36.95 o
  -2  22   4      159.76      160.09     54.20 o
  -1  22   4      748.61      748.98     61.50 o
   0  22   4        7.02       49.04     45.50 o
   1  22   4       88.82       45.62     88.94 o
   2  22   4       31.65       45.30     49.97 o
  -3  23   4      748.19      688.48     60.88 o
  -2  23   4       11.06      -23.30     39.20 o
  -1  23   4     1720.14     1836.07     87.42 o
   0  23   4     1856.10     2037.07    127.43 o
 -11   0   5     1417.81     1506.92     98.18 o
  -9   0   5    18206.15    17857.55    233.89 o
  -7   0   5     4351.89     4538.08     65.05 o
  -5   0   5    19457.55    19402.09    232.30 o
  -3   0   5      460.87      368.83     15.64 o
  -1   0   5     3106.20     2936.99     82.62 o
   1   0   5      463.37      498.44     20.35 o
   3   0   5      105.55      127.92     17.26 o
   5   0   5        8.39        5.83     21.60 o
   7   0   5      486.51      441.96     40.21 o
 -11   1   5       21.93       -7.82     37.72 o
 -10   1   5     3281.33     3154.39     51.79 o
  -9   1   5        0.12      -11.54     13.51 o
  -8   1   5    10434.70    10224.11    102.47 o
  -7   1   5      354.58      354.65     16.47 o
  -6   1   5      968.12      957.52     15.12 o
  -5   1   5      193.12      159.24      8.11 o
  -4   1   5    15117.00    14534.38    109.05 o
  -3   1   5     1855.18     1800.29     23.89 o
  -2   1   5      664.81      710.99     19.47 o
  -1   1   5     5716.41     6051.62     65.94 o
   0   1   5    13210.80    13370.73    129.76 o
   1   1   5     4025.32     4057.06     46.27 o
   2   1   5     4604.16     4619.65     52.93 o
   3   1   5      656.46      657.72     27.97 o
   4   1   5     5597.07     5680.92     75.67 o
   5   1   5      334.46      355.32     22.36 o
   6   1   5     3499.55     3591.38     62.15 o
   7   1   5        4.62       16.38     20.51 o
   8   1   5     1089.32     1159.03     41.50 o
 -11   2   5      253.26      287.23     50.54 o
 -10   2   5       60.94       57.31     14.11 o
  -9   2   5     6583.28     6474.89     84.45 o
  -8   2   5      924.05      933.33     24.72 o
  -7   2   5      556.08      576.49     15.86 o
  -6   2   5      773.55      740.78     13.85 o
  -5   2   5    10539.11    10381.06     77.67 o
  -4   2   5     6699.96     6453.13     54.74 o
  -3   2   5     1941.07     2023.87     25.98 o
  -2   2   5     4168.79     4111.89     48.78 o
  -1   2   5    16048.15    16381.40    187.99 o
   0   2   5     3015.21     2984.14     46.78 o
   1   2   5     1743.00     1722.38     26.58 o
   2   2   5     3643.22     3519.05     44.04 o
   3   2   5     1143.94     1181.25     26.05 o
   4   2   5       31.73       27.93     14.45 o
   5   2   5     2141.84     2135.96     44.60 o
   6   2   5       87.27       91.79     19.70 o
   7   2   5       33.16       35.05     20.65 o
   8   2   5      224.45      214.89     27.90 o
 -11   3   5        3.30       14.99     38.57 o
 -10   3   5        7.74       13.40     17.67 o
  -9   3   5        5.87        4.34     13.93 o
  -8   3   5     3972.31     3903.80     59.72 o
  -7   3   5     4016.65     3919.98     44.21 o
  -6   3   5      257.69      259.92     10.26 o
  -5   3   5      815.80      828.08     14.70 o
  -4   3   5    20146.46    20245.67    148.25 o
  -3   3   5    21901.44    22393.72    163.31 o
  -2   3   5      293.88      267.09     14.29 o
  -1   3   5     2749.93     2648.53     42.74 o
   0   3   5    20405.84    20807.62    212.51 o
   1   3   5     5888.34     5519.33     72.58 o
   2   3   5      181.85      184.57     13.93 o
   3   3   5      311.06      288.23     15.36 o
   4   3   5    10096.35    10223.14    132.65 o
   5   3   5      346.82      347.31     24.10 o
   6   3   5       74.77       74.87     19.48 o
   7   3   5     1045.54      961.64     36.00 o
   8   3   5     3862.45     3876.95     94.89 o
 -11   4   5      770.29      780.02     34.08 o
 -10   4   5      780.50      753.51     32.78 o
  -9   4   5      336.30      395.11     21.82 o
  -8   4   5      734.42      729.62     25.94 o
  -7   4   5      647.57      684.86     19.22 o
  -6   4   5       88.57      106.82     11.22 o
  -5   4   5     2595.05     2724.31     30.83 o
  -4   4   5     6620.17     6609.87     56.84 o
  -3   4   5      198.97      218.63      9.54 o
  -2   4   5      858.41      928.73     20.21 o
  -1   4   5     3926.45     3786.42     61.70 o
   0   4   5     7785.31     7895.59     94.35 o
   1   4   5     6563.17     6619.70    106.81 o
   2   4   5     1334.66     1295.39     31.91 o
   3   4   5     5130.54     5094.31     65.76 o
   4   4   5       61.24       62.45     17.41 o
   5   4   5     7736.74     7798.25    110.18 o
   6   4   5      148.06      178.82     24.34 o
   7   4   5     2014.43     1916.71     64.95 o
   8   4   5      916.53      910.61     42.92 o
 -11   5   5      209.14      219.94     26.00 o
 -10   5   5     1067.42     1035.88     81.08 o
  -9   5   5      116.80      126.71     21.54 o
  -8   5   5      618.05      624.49     25.60 o
  -7   5   5     2399.63     2411.59     36.26 o
  -6   5   5      409.81      422.07     20.28 o
  -5   5   5     3477.87     3433.01     36.87 o
  -4   5   5     6684.30     6693.18     60.81 o
  -3   5   5     5687.25     5708.66     61.22 o
  -2   5   5      844.98      912.59     27.92 o
  -1   5   5     6348.29     6386.97     80.01 o
   0   5   5    15795.00    15169.24    162.42 o
   1   5   5     4601.19     4629.89     65.68 o
   2   5   5     1788.95     1826.28     38.96 o
   3   5   5     4462.21     4484.16     61.22 o
   4   5   5    13137.94    12888.72    159.46 o
   5   5   5     2030.67     2098.25     71.33 o
   6   5   5     3109.83     3150.81     65.35 o
   7   5   5     1402.88     1324.07     49.93 o
   8   5   5     5911.04     5869.61    127.36 o
 -11   6   5      225.20      266.93     34.33 o
 -10   6   5     1238.99     1227.05     44.80 o
  -9   6   5      130.09      163.93     24.43 o
  -8   6   5      947.90      925.36     39.27 o
  -7   6   5      453.06      481.80     23.41 o
  -6   6   5     4567.07     4521.28     49.79 o
  -5   6   5     1143.75     1114.22     19.58 o
  -4   6   5       16.26       40.49      7.96 o
  -3   6   5     1514.84     1472.26     27.79 o
  -2   6   5     4387.56     4431.38     54.36 o
  -1   6   5     1711.57     1708.36     35.24 o
   0   6   5     1292.36     1264.05     31.08 o
   1   6   5     4577.97     4475.39     55.95 o
   2   6   5      474.44      413.58     21.12 o
   3   6   5     3422.37     3425.57     52.79 o
   4   6   5      346.13      326.42     24.81 o
   5   6   5     5352.06     5367.69     87.03 o
   6   6   5      398.25      429.82     29.75 o
   7   6   5     2671.52     2688.69     64.04 o
 -11   7   5      185.67      166.04     29.24 o
 -10   7   5      106.33      140.35     27.21 o
  -9   7   5     1598.80     1602.91     61.33 o
  -8   7   5      596.51      624.75     32.07 o
  -7   7   5        8.92       -0.69     14.99 o
  -6   7   5      585.96      593.84     25.25 o
  -5   7   5    11543.58    11291.77     91.29 o
  -4   7   5     2346.70     2337.63     40.17 o
  -3   7   5      141.89      146.98     14.62 o
  -2   7   5     1015.72     1063.68     24.06 o
  -1   7   5    25055.27    25309.93    234.72 o
   0   7   5     5368.18     5206.32     72.27 o
   1   7   5     1598.76     1664.86     30.87 o
   2   7   5     3166.23     3163.73     54.26 o
   3   7   5    12014.81    11539.04    124.87 o
   4   7   5     4656.63     4665.53     82.54 o
   5   7   5     5048.93     4895.26     83.03 o
   6   7   5     2647.11     2584.19     60.47 o
   7   7   5     1099.60     1129.86     44.31 o
 -11   8   5     1285.32     1401.47     88.80 o
 -10   8   5      974.75     1042.58     44.55 o
  -9   8   5     1573.64     1702.93     52.23 o
  -8   8   5      538.26      523.64     31.34 o
  -7   8   5     3207.93     3149.79     63.64 o
  -6   8   5     6874.18     6607.96     71.98 o
  -5   8   5     3365.59     3324.43     39.55 o
  -4   8   5     1475.29     1333.08     25.69 o
  -3   8   5     4688.76     4628.56     58.70 o
  -2   8   5    13624.94    13642.97    136.54 o
  -1   8   5     3232.53     3060.86     44.55 o
   0   8   5     3064.49     2968.85     51.69 o
   1   8   5     1158.08     1162.29     32.89 o
   2   8   5     2500.41     2441.92     48.35 o
   3   8   5     1969.24     1940.20     40.98 o
   4   8   5      555.92      497.99     45.43 o
   5   8   5      287.57      270.82     26.32 o
   6   8   5      565.19      532.74     43.08 o
   7   8   5      314.70      320.07     31.51 o
 -11   9   5      285.58      387.72     42.75 o
 -10   9   5     3852.59     3840.35     82.29 o
  -9   9   5      672.17      749.62     39.26 o
  -8   9   5     3890.13     3901.41     76.33 o
  -7   9   5      260.15      285.14     25.66 o
  -6   9   5     8169.19     8136.72    101.33 o
  -5   9   5     7059.66     6953.23     71.90 o
  -4   9   5     1810.30     1780.74     32.02 o
  -3   9   5      127.94      131.11     17.86 o
  -2   9   5     5599.35     5564.15     68.65 o
  -1   9   5    16630.66    16323.13    178.23 o
   0   9   5     1269.71     1235.34     46.05 o
   1   9   5      563.95      482.46     29.46 o
   2   9   5      479.75      471.22     24.87 o
   3   9   5     6442.91     6463.76    101.13 o
   4   9   5       16.41        6.63     18.68 o
   5   9   5     1136.07     1043.73     40.76 o
   6   9   5       24.11       22.35     22.83 o
   7   9   5      847.04      859.07     41.61 o
 -10  10   5      226.46      290.59     34.99 o
  -9  10   5     4151.26     4262.61    100.25 o
  -8  10   5     1132.18     1100.52     42.12 o
  -7  10   5     7438.98     7277.12    110.68 o
  -6  10   5      894.90      917.21     44.55 o
  -5  10   5     2598.75     2551.94     43.61 o
  -4  10   5      571.03      585.29     20.09 o
  -3  10   5     3623.48     3683.61     53.26 o
  -2  10   5      280.04      238.77     16.26 o
  -1  10   5      534.77      525.41     27.51 o
   0  10   5       14.44       22.28     14.53 o
   1  10   5      628.51      640.42     27.12 o
   2  10   5      279.52      277.56     22.13 o
   3  10   5      347.00      396.19     25.23 o
   4  10   5      154.62      141.88     22.83 o
   5  10   5      199.73      240.40     31.64 o
   6  10   5       68.63       74.84     25.46 o
   7  10   5      146.20      100.89     37.23 o
 -10  11   5     4980.74     5182.19    100.93 o
  -9  11   5      433.72      505.47     37.02 o
  -8  11   5     2825.79     2875.03     67.99 o
  -7  11   5     1589.19     1500.99     47.85 o
  -6  11   5     8412.38     8440.07    107.06 o
  -5  11   5      103.12      139.50     18.88 o
  -4  11   5      672.53      754.97     23.21 o
  -3  11   5     5540.24     5241.62     64.02 o
  -2  11   5     6363.61     6403.41     88.39 o
  -1  11   5       28.49       28.99     15.28 o
   0  11   5      268.11      216.89     20.20 o
   1  11   5     6232.68     6235.91    155.84 o
   2  11   5      945.85      975.22     34.54 o
   3  11   5      441.48      427.55     32.14 o
   4  11   5      433.65      464.37     32.05 o
   5  11   5      958.55      889.43     41.37 o
   6  11   5       31.74       45.65     24.90 o
   7  11   5      352.67      380.82     35.14 o
 -10  12   5      499.39      535.57     33.71 o
  -9  12   5      966.72      946.01     45.98 o
  -8  12   5     1154.52     1192.96     49.02 o
  -7  12   5     8008.89     7829.38    171.50 o
  -6  12   5       99.38      116.23     18.65 o
  -5  12   5     1370.26     1399.76     40.91 o
  -4  12   5     4878.56     4765.14     68.45 o
  -3  12   5     5528.69     5499.58     67.55 o
  -2  12   5     3439.86     3390.70     65.98 o
  -1  12   5     2052.52     2194.59     78.65 o
   0  12   5     2921.08     2984.52     63.21 o
   1  12   5      983.42      974.20     39.30 o
   2  12   5     2925.14     2888.33     82.05 o
   3  12   5      509.43      434.88     33.20 o
   4  12   5      138.58      124.71     25.09 o
   5  12   5       88.20       86.24     25.25 o
   6  12   5       71.94       57.16     27.08 o
 -10  13   5      581.44      638.74     47.58 o
  -9  13   5       28.81       18.39     27.61 o
  -8  13   5      111.56      108.18     27.70 o
  -7  13   5     2491.34     2589.42     66.40 o
  -6  13   5     2113.04     2052.40     46.94 o
  -5  13   5      367.17      418.01     24.36 o
  -4  13   5       64.13       64.67     14.72 o
  -3  13   5     9470.50     9476.43    102.06 o
  -2  13   5     6672.73     6644.39     91.86 o
  -1  13   5      808.15      808.05     34.99 o
   0  13   5       16.40       31.76     20.17 o
   1  13   5     6499.31     6368.50    126.68 o
   2  13   5    11264.30    11424.99    158.14 o
   3  13   5       50.49       52.54     26.23 o
   4  13   5       23.19        8.41     23.24 o
   5  13   5      945.22      988.70     49.57 o
   6  13   5     4216.24     4179.39     88.48 o
  -9  14   5     1155.95     1156.61     51.78 o
  -8  14   5      416.93      555.75     73.98 o
  -7  14   5     1709.26     1668.03     53.14 o
  -6  14   5      117.25      124.84     24.47 o
  -5  14   5       37.65       63.90     18.01 o
  -4  14   5     1618.94     1581.17     44.65 o
  -3  14   5     3973.38     3744.71     59.13 o
  -2  14   5     1550.76     1539.42     40.93 o
  -1  14   5     2299.65     2259.20     58.30 o
   0  14   5     2049.97     1987.39     55.30 o
   1  14   5     5548.09     5461.78     96.83 o
   2  14   5      657.06      634.39     44.41 o
   3  14   5     4413.18     4241.35    120.73 o
   4  14   5       20.96       24.59     24.65 o
   5  14   5     2098.21     2248.64     64.31 o
   6  14   5       31.09       23.23     29.62 o
  -9  15   5       82.22      119.17     46.33 o
  -8  15   5      935.96     1053.51     50.69 o
  -7  15   5      433.10      449.58     49.13 o
  -6  15   5     1107.86     1128.97     43.74 o
  -5  15   5        8.02       -7.73     17.29 o
  -4  15   5      139.47      164.42     22.83 o
  -3  15   5     1359.18     1300.51     38.92 o
  -2  15   5    11033.86    10806.07    134.88 o
  -1  15   5        4.23        7.67     16.55 o
   0  15   5       12.21      -14.55     20.78 o
   1  15   5      753.16      790.39     39.43 o
   2  15   5    14709.37    14906.25    219.58 o
   3  15   5      327.12      343.07     41.93 o
   4  15   5      376.97      380.56     49.20 o
   5  15   5       43.82       47.53     28.29 o
  -9  16   5     1014.43     1106.66     73.37 o
  -8  16   5       98.12       57.12     35.79 o
  -7  16   5      660.23      753.91     48.75 o
  -6  16   5        9.98       -4.56     22.59 o
  -5  16   5      331.53      326.76     25.14 o
  -4  16   5      154.24      150.62     24.09 o
  -3  16   5     2005.07     2086.92     72.34 o
  -2  16   5      695.03      717.38     31.72 o
  -1  16   5      419.61      391.03     31.98 o
   0  16   5      764.15      851.10     41.41 o
   1  16   5     3154.98     3274.15     75.48 o
   2  16   5      391.52      305.92     42.24 o
   3  16   5     2840.85     2839.97    102.54 o
   4  16   5       21.75       17.61     34.83 o
   5  16   5     2600.83     2577.14     71.98 o
  -8  17   5       61.98      107.56     45.92 o
  -7  17   5      784.52      662.67     48.00 o
  -6  17   5     3934.18     4172.79     99.00 o
  -5  17   5      821.16      796.71     58.89 o
  -4  17   5      205.37      242.59     27.13 o
  -3  17   5     3740.82     3810.23    106.47 o
  -2  17   5     5571.98     5630.19    102.97 o
  -1  17   5     1396.77     1413.63     50.83 o
   0  17   5      134.09      147.73     27.73 o
   1  17   5     2282.74     2296.07     66.26 o
   2  17   5     7943.27     7562.91    159.06 o
   3  17   5      191.73      220.95     41.33 o
   4  17   5       17.00       11.33     35.40 o
  -8  18   5      835.89      943.87     71.27 o
  -7  18   5     2697.57     2892.16    106.28 o
  -6  18   5      357.64      382.07     41.64 o
  -5  18   5      270.18      205.53     43.39 o
  -4  18   5     3939.95     4004.25     94.36 o
  -3  18   5     2354.47     2551.36     90.24 o
  -2  18   5     2537.02     2496.66     68.44 o
  -1  18   5      552.31      505.22     37.22 o
   0  18   5     1518.47     1507.26     60.60 o
   1  18   5      606.42      663.20     42.34 o
   2  18   5      758.46      685.22    101.33 o
   3  18   5      967.60      858.31     58.11 o
   4  18   5       41.67       17.52     38.00 o
  -7  19   5      720.93      861.73     69.47 o
  -6  19   5     4508.02     4808.59    192.94 o
  -5  19   5      123.23      207.49     47.44 o
  -4  19   5      148.76       94.30     32.77 o
  -3  19   5     3791.41     3860.40    113.07 o
  -2  19   5     4659.50     4682.78    122.72 o
  -1  19   5      173.64      160.50     31.42 o
   0  19   5       29.49       36.43     27.98 o
   1  19   5     4421.60     4402.81    224.36 o
   2  19   5     1524.80     1565.65     72.76 o
   3  19   5       41.24       17.96     37.70 o
  -6  20   5      250.44      245.20     75.16 o
  -5  20   5     1571.52     1536.06    150.59 o
  -4  20   5      392.83      500.53     52.03 o
  -3  20   5     1984.03     2171.65    150.22 o
  -2  20   5        6.61       16.46     35.48 o
  -1  20   5      327.76      283.50     41.01 o
   0  20   5      230.27      248.92     38.42 o
   1  20   5      112.77      128.92     43.13 o
   2  20   5      152.70      153.76     44.44 o
   3  20   5      202.39      183.91     47.56 o
  -5  21   5      900.58      903.22     70.39 o
  -4  21   5      333.30      255.20     41.53 o
  -3  21   5       51.28       30.96     40.28 o
  -2  21   5     1961.76     2112.55     90.07 o
  -1  21   5     2561.11     2486.19     84.90 o
   0  21   5       12.69       21.94     33.95 o
   1  21   5      165.24       75.84     46.70 o
   2  21   5      555.45      578.42     56.77 o
  -4  22   5      205.22      310.03     61.79 o
  -3  22   5     1523.34     1534.25     81.56 o
  -2  22   5     2543.74     2452.93    100.40 o
  -1  22   5      696.75      685.43     82.48 o
   0  22   5      662.98      630.65     71.27 o
 -10   0   6     8947.92     9040.73    196.87 o
  -8   0   6     2250.31     2305.77     60.56 o
  -6   0   6    22577.28    21696.27    237.93 o
  -4   0   6     8771.53     8672.27    107.49 o
  -2   0   6    11565.81    11406.51    184.40 o
   0   0   6     4250.65     4129.45     69.27 o
   2   0   6     1063.02     1081.31     34.50 o
   4   0   6      316.95      315.59     30.82 o
   6   0   6     1002.75     1193.79     54.77 o
 -11   1   6      894.99      841.34     35.19 o
 -10   1   6      822.80      787.32     33.47 o
  -9   1   6    12872.57    13191.85    169.64 o
  -8   1   6       37.81       23.64     14.66 o
  -7   1   6     2743.77     2708.34     36.39 o
  -6   1   6       75.90       85.69      8.98 o
  -5   1   6    32750.62    31860.29    238.87 o
  -4   1   6      451.44      417.69     13.18 o
  -3   1   6     1039.67     1072.71     27.30 o
  -2   1   6      146.26      128.92     10.73 o
  -1   1   6    33306.45    33365.44    330.23 o
   0   1   6     2547.66     2612.68     55.34 o
   1   1   6      228.10      254.15     12.32 o
   2   1   6      202.15      203.65     13.50 o
   3   1   6     7130.71     7258.98     79.59 o
   4   1   6     1918.00     1931.41     42.42 o
   5   1   6      706.62      756.54     30.53 o
   6   1   6      629.45      698.09     32.17 o
   7   1   6      933.91      925.73     41.91 o
 -11   2   6     2478.15     2540.81     57.18 o
 -10   2   6     4824.11     4778.59     82.58 o
  -9   2   6      268.36      250.12     24.42 o
  -8   2   6      844.80      851.07     30.34 o
  -7   2   6     2098.59     2082.47     34.65 o
  -6   2   6     6946.56     6749.33     59.92 o
  -5   2   6      698.08      689.11     15.66 o
  -4   2   6     4648.37     4641.78     54.05 o
  -3   2   6     1363.88     1332.73     34.58 o
  -2   2   6     5154.39     5162.92     60.36 o
  -1   2   6     4467.32     4487.44     63.97 o
   0   2   6     4709.43     4793.24     85.22 o
   1   2   6     6234.98     6272.69     74.77 o
   2   2   6      947.40      989.45     23.41 o
   3   2   6     3661.38     3684.37     50.45 o
   4   2   6     3814.91     3913.61     76.50 o
   5   2   6     4703.27     4691.14     72.81 o
   6   2   6       14.65       14.83     19.98 o
   7   2   6      168.84      146.02     34.05 o
 -11   3   6        5.14       11.49     21.16 o
 -10   3   6     2289.67     2352.68     73.69 o
  -9   3   6     1639.14     1687.06     46.96 o
  -8   3   6        1.84       15.04     15.30 o
  -7   3   6      120.25      113.37     14.65 o
  -6   3   6      544.26      548.54     14.56 o
  -5   3   6     7582.55     7306.01     63.04 o
  -4   3   6     5483.97     5661.20     59.42 o
  -3   3   6      491.84      447.43     18.91 o
  -2   3   6      114.63      110.00     13.75 o
  -1   3   6    13519.13    13521.32    148.77 o
   0   3   6    16765.27    16771.36    180.33 o
   1   3   6       49.87       42.68     14.57 o
   2   3   6      737.13      737.08     24.19 o
   3   3   6    11266.23    11420.03    123.79 o
   4   3   6     8407.69     8403.16    117.29 o
   5   3   6       20.10       -8.49     20.14 o
   6   3   6       32.86       60.75     23.53 o
   7   3   6     3302.42     3254.14     81.86 o
 -11   4   6     1451.64     1423.87     48.08 o
 -10   4   6      321.35      298.13     36.06 o
  -9   4   6      452.18      380.41     27.75 o
  -8   4   6      182.90      234.90     23.14 o
  -7   4   6       41.46       36.45     15.18 o
  -6   4   6      158.73      183.48     11.17 o
  -5   4   6      687.38      722.25     16.20 o
  -4   4   6       86.32      108.20     10.50 o
  -3   4   6      976.82     1018.17     27.59 o
  -2   4   6      210.08      224.67     16.14 o
  -1   4   6      780.60      757.16     26.78 o
   0   4   6     3828.18     3934.17     60.80 o
   1   4   6     1921.85     1850.21     40.68 o
   2   4   6      376.12      392.29     19.88 o
   3   4   6       27.77       17.90     14.99 o
   4   4   6     5894.88     5793.19     95.64 o
   5   4   6     1355.93     1341.48     43.71 o
   6   4   6      660.90      652.73     51.37 o
   7   4   6       50.97       24.84     26.72 o
 -11   5   6       88.85      134.15     26.52 o
 -10   5   6      613.97      674.51     47.41 o
  -9   5   6      392.58      383.28     28.50 o
  -8   5   6      756.69      720.71     32.92 o
  -7   5   6     3669.30     3636.90     60.75 o
  -6   5   6      928.38      877.89     21.27 o
  -5   5   6      163.46      188.36     11.14 o
  -4   5   6     4320.40     4154.72     50.87 o
  -3   5   6     3520.83     3564.26     48.53 o
  -2   5   6     2716.92     2781.00     47.73 o
  -1   5   6      551.14      514.30     26.55 o
   0   5   6     6025.21     6280.29     84.03 o
   1   5   6      372.27      341.51     21.10 o
   2   5   6     2500.77     2527.84     44.76 o
   3   5   6     5597.07     5647.71     78.46 o
   4   5   6     1876.17     1914.07     49.75 o
   5   5   6     1493.58     1413.28     44.72 o
   6   5   6      383.47      417.50     32.32 o
   7   5   6     5982.85     5990.81    124.43 o
 -11   6   6        7.24      -18.71     24.73 o
 -10   6   6      190.41      263.36     29.19 o
  -9   6   6      960.99     1011.97     40.20 o
  -8   6   6       45.12       56.33     20.90 o
  -7   6   6      809.57      809.97     33.46 o
  -6   6   6       11.16        8.26      9.03 o
  -5   6   6       13.11       24.30      9.71 o
  -4   6   6      940.53      987.26     28.72 o
  -3   6   6      513.33      505.26     18.25 o
  -2   6   6        8.42        3.08      8.38 o
  -1   6   6     1480.56     1460.34     35.53 o
   0   6   6      634.20      648.07     25.31 o
   1   6   6      527.37      530.73     24.54 o
   2   6   6      867.86      810.70     29.50 o
   3   6   6     1470.41     1433.86     36.41 o
   4   6   6     6113.76     6202.53     96.84 o
   5   6   6       85.05       80.34     23.35 o
   6   6   6     2167.53     2216.55     59.76 o
   7   6   6     1622.46     1647.95     54.71 o
 -11   7   6      117.72      139.27     29.96 o
 -10   7   6        6.39       14.47     24.66 o
  -9   7   6      250.11      222.57     27.39 o
  -8   7   6     2990.91     2969.89     64.40 o
  -7   7   6       45.72       73.23     20.19 o
  -6   7   6     4743.37     4578.92     65.04 o
  -5   7   6     2512.43     2462.33     48.22 o
  -4   7   6      515.43      510.27     19.35 o
  -3   7   6      231.36      230.45     14.92 o
  -2   7   6    15490.06    15131.58    150.38 o
  -1   7   6     2032.72     2070.64     43.16 o
   0   7   6       12.14       -8.88     13.55 o
   1   7   6      941.49      947.93     31.42 o
   2   7   6    10157.30    10132.45    125.30 o
   3   7   6     3674.03     3589.33     92.31 o
   4   7   6       65.78       62.12     21.36 o
   5   7   6      383.21      385.84     30.31 o
   6   7   6     2968.52     2848.39    119.40 o
 -11   8   6       36.92       52.60     29.76 o
 -10   8   6     1168.47     1261.19     49.23 o
  -9   8   6     1948.76     2061.27     57.81 o
  -8   8   6     2111.48     2175.56     56.21 o
  -7   8   6      128.11      106.66     22.01 o
  -6   8   6     2409.92     2300.33     43.64 o
  -5   8   6        4.92       26.48     11.01 o
  -4   8   6     4126.77     4045.39     55.81 o
  -3   8   6     4044.48     4078.88     55.90 o
  -2   8   6     7173.86     7032.43     81.55 o
  -1   8   6     2914.03     2888.13     63.57 o
   0   8   6     3343.21     3269.74     57.61 o
   1   8   6     1490.24     1491.03     39.42 o
   2   8   6     2635.99     2629.07     53.54 o
   3   8   6     5624.93     5545.42     90.27 o
   4   8   6      624.07      630.56     33.35 o
   5   8   6      293.85      275.40     28.77 o
   6   8   6     1201.07     1195.99     47.30 o
 -11   9   6     2061.77     2139.73     65.59 o
 -10   9   6       19.92       12.11     27.54 o
  -9   9   6     2781.50     2856.01     76.67 o
  -8   9   6     2434.81     2555.87     76.13 o
  -7   9   6     6354.34     6244.70    100.16 o
  -6   9   6     2324.44     2179.49     41.11 o
  -5   9   6     6195.76     6128.32     81.69 o
  -4   9   6     2968.39     2990.29     47.25 o
  -3   9   6    10765.67    10664.47    114.86 o
  -2   9   6    10806.80    10588.03    114.25 o
  -1   9   6     6586.38     6373.73     76.80 o
   0   9   6      104.71      108.45     18.61 o
   1   9   6     5254.51     5186.88     79.25 o
   2   9   6    11609.08    11501.33    156.81 o
   3   9   6      571.57      545.58     31.12 o
   4   9   6       96.58       80.50     22.81 o
   5   9   6      550.39      564.15     34.30 o
   6   9   6     4028.65     4011.75     83.14 o
 -10  10   6     1680.75     1734.80    109.02 o
  -9  10   6      842.06      892.03     43.33 o
  -8  10   6     7861.62     7819.35    121.54 o
  -7  10   6      307.01      353.37     29.23 o
  -6  10   6     9397.67     9404.77    116.85 o
  -5  10   6      633.85      648.83     25.87 o
  -4  10   6    11885.87    11790.98    118.11 o
  -3  10   6        9.09       26.06     12.91 o
  -2  10   6     8407.00     8482.46    114.37 o
  -1  10   6      176.68      170.38     14.72 o
   0  10   6     3604.39     3431.22     62.48 o
   1  10   6        2.97       19.05     17.46 o
   2  10   6     2685.61     2615.50     68.05 o
   3  10   6     1264.52     1203.14     48.43 o
   4  10   6       40.28       33.02     22.58 o
   5  10   6       95.33      100.86     26.53 o
   6  10   6       25.19       14.37     25.87 o
 -10  11   6     1390.38     1462.05     78.32 o
  -9  11   6     3356.33     3496.28     79.52 o
  -8  11   6      913.31      937.04     42.72 o
  -7  11   6    10462.05    10480.20    147.52 o
  -6  11   6     1567.50     1540.71     40.97 o
  -5  11   6     5152.90     5182.39     75.63 o
  -4  11   6     3284.91     3258.46     49.19 o
  -3  11   6    14113.49    13979.15    146.93 o
  -2  11   6      526.40      542.62     22.66 o
  -1  11   6      474.94      458.12     20.87 o
   0  11   6     6523.55     6567.55     94.76 o
   1  11   6     7089.46     7150.18    102.05 o
   2  11   6      723.11      621.19     31.88 o
   3  11   6       67.48       67.90     26.27 o
   4  11   6     2980.70     2884.68     67.17 o
   5  11   6     1476.55     1457.51     52.08 o
   6  11   6      354.29      369.83     36.14 o
 -10  12   6      540.30      581.70     65.65 o
  -9  12   6      158.49      144.25     31.40 o
  -8  12   6     5205.28     5281.42    102.99 o
  -7  12   6      542.82      601.36     35.74 o
  -6  12   6     1101.79     1116.15     36.34 o
  -5  12   6      710.35      732.22     28.93 o
  -4  12   6     5817.58     5771.27     71.69 o
  -3  12   6      181.14      174.28     22.99 o
  -2  12   6     2041.72     2063.88     46.95 o
  -1  12   6     1907.91     1861.85     47.06 o
   0  12   6     1700.84     1678.25     46.14 o
   1  12   6     5037.88     5000.69     82.91 o
   2  12   6     1077.76     1082.85     40.01 o
   3  12   6      884.03      924.29     45.92 o
   4  12   6      170.26      147.23     28.22 o
   5  12   6     3469.40     3445.44     78.33 o
 -10  13   6     1612.75     1860.64     64.76 o
  -9  13   6       28.88        0.68     27.64 o
  -8  13   6        1.96       -1.06     25.38 o
  -7  13   6     5430.44     5321.17     96.04 o
  -6  13   6     1013.09     1079.10     41.68 o
  -5  13   6       44.97       54.44     17.93 o
  -4  13   6     2552.09     2587.67     51.88 o
  -3  13   6     8312.42     8213.78     93.24 o
  -2  13   6      169.71      141.19     18.52 o
  -1  13   6       46.23       46.42     20.15 o
   0  13   6     5614.39     5542.48     88.84 o
   1  13   6     7017.31     7099.71    105.40 o
   2  13   6     1095.58     1150.49     51.02 o
   3  13   6       25.86        0.55     26.33 o
   4  13   6     6012.07     5731.59    103.13 o
   5  13   6     2851.24     2742.01     72.50 o
  -9  14   6      132.91      164.35     34.01 o
  -8  14   6      283.72      285.92     45.27 o
  -7  14   6        4.69       -9.96     23.18 o
  -6  14   6      395.43      421.02     41.11 o
  -5  14   6       29.52        4.80     19.49 o
  -4  14   6      627.43      660.99     44.36 o
  -3  14   6     1079.60     1039.95     30.70 o
  -2  14   6       26.52       28.30     16.84 o
  -1  14   6     1048.05     1141.37     47.54 o
   0  14   6      737.35      737.98     35.04 o
   1  14   6     1386.99     1327.43     44.94 o
   2  14   6     3184.39     3227.65     83.15 o
   3  14   6      383.20      392.16     37.91 o
   4  14   6      715.65      691.23     41.83 o
   5  14   6     1093.13     1061.17     49.78 o
  -9  15   6      669.09      766.76     47.36 o
  -8  15   6       24.01       27.87     28.87 o
  -7  15   6      322.61      465.26     35.86 o
  -6  15   6       68.65      102.51     25.06 o
  -5  15   6     4505.64     4612.74     84.34 o
  -4  15   6      239.07      223.16     23.08 o
  -3  15   6     1291.77     1251.21     34.15 o
  -2  15   6        0.22        0.76     17.35 o
  -1  15   6     2163.31     2206.76     56.36 o
   0  15   6      671.11      682.30     35.59 o
   1  15   6     3498.10     3764.58     75.70 o
   2  15   6        4.62        3.29     27.24 o
   3  15   6      114.68       92.07     31.77 o
   4  15   6       61.93       36.05     29.23 o
  -8  16   6      189.75      199.13     39.81 o
  -7  16   6       14.59       18.10     25.61 o
  -6  16   6      213.63      203.96     28.76 o
  -5  16   6      121.19      102.01     25.01 o
  -4  16   6       29.55       53.58     20.29 o
  -3  16   6       12.83       12.83     18.46 o
  -2  16   6       74.13       72.48     20.11 o
  -1  16   6      277.53      254.54     28.25 o
   0  16   6        5.36        6.05     22.80 o
   1  16   6      291.58      282.66     30.92 o
   2  16   6     2029.21     2089.53     71.82 o
   3  16   6        4.38      -12.94     30.51 o
   4  16   6      510.55      488.40     40.83 o
  -8  17   6      106.88      209.61     41.20 o
  -7  17   6     1129.89     1250.06     90.70 o
  -6  17   6        0.94      -15.97     29.26 o
  -5  17   6      846.48      866.95     52.68 o
  -4  17   6      675.59      663.81     35.85 o
  -3  17   6     2123.50     2201.75     60.14 o
  -2  17   6      505.57      521.10     34.67 o
  -1  17   6      716.47      625.79     36.63 o
   0  17   6     1873.36     1886.05     55.92 o
   1  17   6     4169.87     4403.44     93.56 o
   2  17   6      306.70      312.98     39.46 o
   3  17   6       44.90       69.39     35.13 o
  -7  18   6      109.37      113.17     37.06 o
  -6  18   6      357.29      395.06     78.85 o
  -5  18   6      332.06      326.12     48.03 o
  -4  18   6     1915.49     1968.00     77.98 o
  -3  18   6      908.91      961.35     57.23 o
  -2  18   6     1900.11     2030.73     67.92 o
  -1  18   6     1373.06     1458.88     60.83 o
   0  18   6      958.98     1005.05     49.52 o
   1  18   6     2711.22     2832.40     84.74 o
   2  18   6     2399.68     2385.09     79.74 o
   3  18   6      994.26     1028.93     67.99 o
  -7  19   6     5583.73     5867.21    202.38 o
  -6  19   6       85.31      -11.39     40.98 o
  -5  19   6      951.11      900.84     65.57 o
  -4  19   6     1026.85     1087.25     54.44 o
  -3  19   6     8813.27     8721.92    155.78 o
  -2  19   6       33.58       59.60     32.54 o
  -1  19   6      623.96      608.63     42.73 o
   0  19   6     2315.10     2470.93    117.98 o
   1  19   6     4689.49     4831.79    129.74 o
   2  19   6      114.41      107.26     36.79 o
  -6  20   6     3604.01     3446.28    121.43 o
  -5  20   6      158.98      213.60     50.54 o
  -4  20   6     6004.13     5972.19    126.46 o
  -3  20   6       70.45      117.58     35.03 o
  -2  20   6     3935.48     4067.34    104.44 o
  -1  20   6      248.42      305.64     38.96 o
   0  20   6     2762.33     2851.02     88.09 o
   1  20   6      193.06      167.45     44.95 o
  -5  21   6     2527.65     2426.42    149.68 o
  -4  21   6      440.73      517.79     59.47 o
  -3  21   6     6953.19     7448.13    147.58 o
  -2  21   6     1283.19     1278.76     92.82 o
  -1  21   6      746.79      832.84     56.55 o
   0  21   6      315.51      226.64     49.48 o
 -11   0   7      957.14      930.45     58.88 o
  -9   0   7     1479.60     1504.31     71.89 o
  -7   0   7     6484.52     6251.93    228.01 o
  -5   0   7    12038.55    11792.53    163.35 o
  -3   0   7    15015.18    14861.55    229.98 o
  -1   0   7    21992.82    22790.85    281.84 o
   1   0   7     4606.48     4730.30     79.81 o
   3   0   7    11814.60    12279.97    197.50 o
   5   0   7       97.28       76.91     66.64 o
 -11   1   7     1533.75     1464.19     52.53 o
 -10   1   7     3770.51     3858.43     82.49 o
  -9   1   7     1233.57     1279.65     47.66 o
  -8   1   7       26.97        5.77     20.76 o
  -7   1   7     3708.19     3800.24     79.52 o
  -6   1   7    19129.49    18571.76    164.57 o
  -5   1   7      303.18      296.49     15.39 o
  -4   1   7     1791.36     1812.38     37.43 o
  -3   1   7     2722.42     2679.38     47.84 o
  -2   1   7    29590.87    29342.04    270.59 o
  -1   1   7      635.70      619.99     26.53 o
   0   1   7     1439.58     1440.14     30.74 o
   1   1   7        1.03        4.07      9.29 o
   2   1   7    16543.87    17246.95    160.41 o
   3   1   7     1724.86     1689.96     56.48 o
   4   1   7      379.01      357.84     28.27 o
   5   1   7     1192.12     1146.04     50.17 o
   6   1   7     3972.93     3904.79     93.43 o
 -11   2   7     1095.78     1095.32     43.49 o
 -10   2   7     1375.58     1408.04     47.99 o
  -9   2   7      751.57      779.50     35.55 o
  -8   2   7     2500.60     2412.23     62.49 o
  -7   2   7     5658.04     5546.51     89.81 o
  -6   2   7     3192.39     3019.68     41.18 o
  -5   2   7     4189.40     4004.37     51.28 o
  -4   2   7      732.85      710.80     24.27 o
  -3   2   7     6656.44     6604.46     86.16 o
  -2   2   7     1970.23     1912.13     41.60 o
  -1   2   7    11175.73    11002.49    130.07 o
   0   2   7      550.79      596.65     26.18 o
   1   2   7     1076.92     1101.10     41.30 o
   2   2   7      250.33      270.04     29.12 o
   3   2   7     9989.18    10113.27    135.20 o
   4   2   7     3566.84     3651.34     76.85 o
   5   2   7       47.22       75.86     28.67 o
   6   2   7      860.84      771.73     47.73 o
 -11   3   7     2344.56     2374.40     83.35 o
 -10   3   7     2556.18     2602.23     62.63 o
  -9   3   7      187.39      161.62     25.05 o
  -8   3   7      109.44      105.96     22.30 o
  -7   3   7     9194.81     9082.49    127.50 o
  -6   3   7     7231.34     7073.77     95.16 o
  -5   3   7      164.89      154.12     13.45 o
  -4   3   7      194.59      183.54     16.38 o
  -3   3   7     6524.37     6516.87     85.57 o
  -2   3   7     7292.91     7205.05     93.45 o
  -1   3   7      618.35      611.79     25.97 o
   0   3   7       56.09       49.84     16.21 o
   1   3   7      198.03      204.00     17.20 o
   2   3   7     6711.56     6536.54     83.22 o
   3   3   7     4194.12     4276.75     75.46 o
   4   3   7       39.38       69.41     21.97 o
   5   3   7      199.73      273.96     28.70 o
   6   3   7     2043.79     2027.32     67.75 o
 -11   4   7     2840.54     2945.84     69.51 o
 -10   4   7      228.92      188.87     27.43 o
  -9   4   7       22.37       21.82     22.21 o
  -8   4   7     1413.95     1359.71     44.63 o
  -7   4   7      150.87      131.27     22.04 o
  -6   4   7      135.29      120.19     15.50 o
  -5   4   7      115.56      128.52     12.86 o
  -4   4   7      818.89      846.10     26.90 o
  -3   4   7      593.91      579.29     23.88 o
  -2   4   7      276.15      262.75     19.50 o
  -1   4   7       10.62        6.58     15.05 o
   0   4   7     2722.38     2722.72     52.27 o
   1   4   7      466.87      448.75     28.36 o
   2   4   7      165.44      159.14     18.79 o
   3   4   7      424.70      438.76     28.82 o
   4   4   7     2653.98     2730.81     62.31 o
   5   4   7       32.12       70.63     23.84 o
   6   4   7        2.69      -51.02     28.88 o
 -11   5   7      423.53      400.53     34.51 o
 -10   5   7     3166.40     3137.18     71.55 o
  -9   5   7      989.10      923.65     40.47 o
  -8   5   7       13.67       21.30     20.89 o
  -7   5   7     1214.57     1171.57     40.60 o
  -6   5   7      529.97      543.56     28.52 o
  -5   5   7     3147.40     3058.73     46.68 o
  -4   5   7     5078.96     4905.16     63.38 o
  -3   5   7     1877.11     1842.19     40.36 o
  -2   5   7      809.29      807.97     35.39 o
  -1   5   7     1018.62      975.90     34.41 o
   0   5   7     5061.18     4832.37     80.97 o
   1   5   7     3380.84     3310.18     68.76 o
   2   5   7       79.47       56.43     16.99 o
   3   5   7      732.95      779.56     34.41 o
   4   5   7      166.88      168.98     24.97 o
   5   5   7      720.88      658.79     36.43 o
   6   5   7      658.02      609.31     45.04 o
 -11   6   7     1918.66     1901.02     59.46 o
 -10   6   7     1143.57     1057.22     46.44 o
  -9   6   7      583.39      553.22     34.79 o
  -8   6   7       11.07       34.80     21.67 o
  -7   6   7      111.73      110.78     21.96 o
  -6   6   7     1136.86     1067.58     30.72 o
  -5   6   7       10.09        7.76     12.21 o
  -4   6   7      334.43      319.58     17.69 o
  -3   6   7     2479.27     2393.78     47.14 o
  -2   6   7        9.33        4.92     14.44 o
  -1   6   7      710.29      710.74     27.96 o
   0   6   7        8.48        5.33     16.07 o
   1   6   7      413.23      400.83     25.33 o
   2   6   7     1421.67     1397.05     36.89 o
   3   6   7       97.02       95.54     21.97 o
   4   6   7      102.27       84.73     29.37 o
   5   6   7       12.78        6.77     24.99 o
   6   6   7     2008.37     1949.07     60.32 o
 -11   7   7      120.12      120.71     30.81 o
 -10   7   7     1726.62     1792.17     92.55 o
  -9   7   7     4325.29     4229.01     83.69 o
  -8   7   7      489.70      499.14     36.34 o
  -7   7   7       21.92       47.47     20.80 o
  -6   7   7     1478.13     1425.57     36.27 o
  -5   7   7     6187.12     6039.45     87.96 o
  -4   7   7       19.98       16.82     12.52 o
  -3   7   7     1195.69     1230.63     29.23 o
  -2   7   7      128.54      127.94     18.65 o
  -1   7   7     5618.27     5720.97     83.65 o
   0   7   7       16.10       16.36     17.06 o
   1   7   7     2682.43     2797.32     56.99 o
   2   7   7      937.56      944.73     34.01 o
   3   7   7      158.02      155.54     24.07 o
   4   7   7      343.08      321.71     30.22 o
   5   7   7     3214.45     3162.39     72.15 o
   6   7   7      898.31      945.52     45.83 o
 -11   8   7      264.01      299.56     36.37 o
 -10   8   7     2876.46     2728.91     77.76 o
  -9   8   7      885.79      819.23     41.45 o
  -8   8   7     1323.06     1434.98     48.53 o
  -7   8   7     1287.86     1382.24     51.89 o
  -6   8   7     2534.11     2541.28     52.47 o
  -5   8   7     4212.50     4180.39     69.99 o
  -4   8   7      561.28      595.14     31.20 o
  -3   8   7     5694.33     5566.49     71.21 o
  -2   8   7       47.65       49.26     17.47 o
  -1   8   7     6178.47     6109.46     88.26 o
   0   8   7      289.39      248.77     24.87 o
   1   8   7     2311.22     2349.90     52.72 o
   2   8   7     3745.96     3654.81     86.18 o
   3   8   7     2219.02     2239.86     57.56 o
   4   8   7       58.20       52.83     24.17 o
   5   8   7      528.44      528.45     36.85 o
 -10   9   7      430.11      406.33     37.79 o
  -9   9   7     4652.01     4688.38     91.54 o
  -8   9   7     3058.01     3068.40     70.96 o
  -7   9   7        4.37      -29.99     20.62 o
  -6   9   7     2869.33     2844.67     52.81 o
  -5   9   7     9618.27     9683.45    117.85 o
  -4   9   7    12867.40    12861.53    136.71 o
  -3   9   7      584.70      615.59     23.26 o
  -2   9   7     9151.00     8999.67    116.64 o
  -1   9   7     2819.50     2907.96     57.67 o
   0   9   7    11173.51    11362.68    217.67 o
   1   9   7     4382.39     4240.57     94.31 o
   2   9   7     2733.84     2751.26     87.86 o
   3   9   7      215.79      203.06     26.73 o
   4   9   7     2978.12     2795.94     66.90 o
   5   9   7     3021.94     3080.67     73.79 o
 -10  10   7      535.78      512.29     40.34 o
  -9  10   7     2535.98     2711.20     70.75 o
  -8  10   7        0.41       34.39     24.79 o
  -7  10   7     3529.00     3500.94     75.38 o
  -6  10   7      243.55      237.93     21.43 o
  -5  10   7     8869.18     8905.50    111.87 o
  -4  10   7     1121.82     1112.07     31.37 o
  -3  10   7     8632.48     8497.59     99.64 o
  -2  10   7      131.64      120.16     20.40 o
  -1  10   7     6475.14     6401.99     94.60 o
   0  10   7      326.19      315.43     26.23 o
   1  10   7    11403.16    11124.73    142.01 o
   2  10   7     1718.97     1611.61    100.07 o
   3  10   7     3408.95     3270.56     71.59 o
   4  10   7      659.63      645.22     38.33 o
   5  10   7     3671.95     3695.20     97.59 o
 -10  11   7       62.48       43.07     31.07 o
  -9  11   7      124.08      160.67     35.50 o
  -8  11   7     5047.78     5081.71    114.45 o
  -7  11   7     2878.89     2971.36     68.37 o
  -6  11   7     2194.73     2222.10     55.14 o
  -5  11   7      602.80      619.13     28.12 o
  -4  11   7    14183.07    13878.11    173.17 o
  -3  11   7     4957.60     4981.11     70.13 o
  -2  11   7     2952.45     2936.51     59.42 o
  -1  11   7     4543.24     4542.50     83.55 o
   0  11   7    11128.28    11244.77    143.54 o
   1  11   7      568.57      559.72     36.08 o
   2  11   7     2405.88     2284.99     77.09 o
   3  11   7     2085.63     2051.21     59.38 o
   4  11   7     4700.14     4567.29     91.72 o
   5  11   7        1.07       19.48     28.72 o
 -10  12   7      666.81      752.48     62.32 o
  -9  12   7     2216.02     2162.70     66.42 o
  -8  12   7     1973.07     2080.76     61.73 o
  -7  12   7     2001.14     1852.40     55.84 o
  -6  12   7     3128.80     3198.29     77.93 o
  -5  12   7     3807.66     3731.53     64.82 o
  -4  12   7      664.14      679.21     32.28 o
  -3  12   7     8626.10     8554.81    103.78 o
  -2  12   7     1222.08     1150.70     40.75 o
  -1  12   7     3947.46     4014.07     73.98 o
   0  12   7      877.27      883.97     45.31 o
   1  12   7     5243.63     5333.73     89.58 o
   2  12   7      471.00      425.30     37.76 o
   3  12   7      369.25      415.95     34.39 o
   4  12   7     2989.09     3089.04     75.55 o
  -9  13   7      708.67      602.64     48.60 o
  -8  13   7     2079.56     2223.57     64.82 o
  -7  13   7     4749.19     4824.51    120.03 o
  -6  13   7      130.82      164.80     30.52 o
  -5  13   7      104.36      112.92     20.57 o
  -4  13   7     5313.65     5134.64     79.37 o
  -3  13   7     3277.97     3308.04     57.39 o
  -2  13   7       80.40       78.27     21.80 o
  -1  13   7      235.57      251.52     26.32 o
   0  13   7     6340.02     6270.65     99.05 o
   1  13   7       97.02       87.91     24.94 o
   2  13   7       55.33       88.76     30.67 o
   3  13   7     2565.43     2473.65     76.95 o
   4  13   7     2127.12     2109.62     66.21 o
  -9  14   7      818.76      873.02     60.11 o
  -8  14   7      990.70     1098.18     49.65 o
  -7  14   7      121.74      190.39     29.85 o
  -6  14   7      443.24      502.16     40.00 o
  -5  14   7       75.41       58.50     20.45 o
  -4  14   7      382.95      421.52     26.95 o
  -3  14   7       65.80       67.02     19.35 o
  -2  14   7      126.63      142.54     24.72 o
  -1  14   7       24.28       43.54     22.63 o
   0  14   7       93.94       96.18     25.69 o
   1  14   7     1058.47     1039.98     43.88 o
   2  14   7       34.72       -7.98     29.46 o
   3  14   7       52.51        5.24     31.55 o
   4  14   7      968.83     1026.07     74.01 o
  -8  15   7     1741.18     1817.18     61.17 o
  -7  15   7      132.46      114.19     29.54 o
  -6  15   7      821.01      863.40     47.16 o
  -5  15   7       56.93       37.40     20.89 o
  -4  15   7      786.99      740.53     33.29 o
  -3  15   7       31.98       74.51     24.11 o
  -2  15   7     3029.23     3075.73     68.12 o
  -1  15   7        9.61       16.44     22.50 o
   0  15   7      622.87      621.87     36.86 o
   1  15   7        2.44        8.75     29.72 o
   2  15   7     1072.65      993.26     54.12 o
   3  15   7        7.23        6.28     33.59 o
  -8  16   7      527.24      656.08     51.16 o
  -7  16   7       99.17       93.19     30.29 o
  -6  16   7      424.71      445.30     35.25 o
  -5  16   7       87.59      120.75     26.21 o
  -4  16   7      137.49      154.59     23.51 o
  -3  16   7      482.70      463.12     33.78 o
  -2  16   7       30.60       25.92     24.24 o
  -1  16   7      974.67      882.85     41.81 o
   0  16   7       50.83       56.28     26.87 o
   1  16   7        4.11      -42.61     29.20 o
   2  16   7      122.70      130.21     37.32 o
   3  16   7      634.09      750.91     53.57 o
  -7  17   7     1039.54     1120.24     58.45 o
  -6  17   7      314.80      363.01     39.54 o
  -5  17   7      295.54      335.06     37.46 o
  -4  17   7     1602.62     1638.59     53.87 o
  -3  17   7      708.54      692.11     47.23 o
  -2  17   7     1594.71     1685.86     66.45 o
  -1  17   7       92.79      105.71     28.07 o
   0  17   7     1770.92     1830.58     73.16 o
   1  17   7      103.85      122.80     36.93 o
   2  17   7      632.24      698.66     51.65 o
  -7  18   7      701.29      630.70     98.70 o
  -6  18   7      459.46      449.50     54.26 o
  -5  18   7      936.79      829.56     61.30 o
  -4  18   7      536.26      545.50     46.10 o
  -3  18   7     1620.64     1544.39    111.50 o
  -2  18   7      209.25      206.26     39.05 o
  -1  18   7      267.93      227.10     32.50 o
   0  18   7       19.22       26.63     30.17 o
   1  18   7     1560.50     1540.06     67.43 o
  -6  19   7      318.67      296.83     54.14 o
  -5  19   7       84.33      172.13     66.26 o
  -4  19   7     8125.27     7981.70    181.15 o
  -3  19   7     1408.11     1459.73     65.14 o
  -2  19   7      697.21      720.61     52.03 o
  -1  19   7      294.94      359.03     45.11 o
   0  19   7     6891.11     7081.89    144.19 o
   1  19   7       31.90       84.92     38.33 o
  -4  20   7       96.63       63.13     60.92 o
  -3  20   7     6260.76     6342.01    137.14 o
  -2  20   7       37.70       47.81     37.59 o
  -1  20   7     3080.03     3156.26     98.74 o
 -10   0   8      158.40      163.54     43.89 o
  -8   0   8       36.97       25.94     33.74 o
  -6   0   8     1543.91     1615.30     64.38 o
  -4   0   8        6.28       22.23     21.53 o
  -2   0   8    10809.18    11274.99    193.99 o
   0   0   8     1241.60     1409.35     58.39 o
   2   0   8    16199.49    16410.76    269.89 o
   4   0   8     1207.01     1258.39     75.71 o
 -11   1   8      722.07      797.57     44.41 o
 -10   1   8      431.81      462.52     37.23 o
  -9   1   8      550.34      546.22     38.46 o
  -8   1   8      625.72      691.14     43.14 o
  -7   1   8     2853.35     2770.13     80.96 o
  -6   1   8      825.79      857.66     34.15 o
  -5   1   8      421.69      419.51     26.79 o
  -4   1   8     2010.48     2069.96     44.08 o
  -3   1   8    10114.33    10013.44    122.82 o
  -2   1   8      324.05      290.92     22.37 o
  -1   1   8      818.01      848.04     36.06 o
   0   1   8      976.95     1033.73     35.38 o
   1   1   8    12117.87    12588.73    153.60 o
   2   1   8        1.96      -39.83     19.92 o
   3   1   8     2964.52     3187.06    106.88 o
   4   1   8        1.33       11.32     28.54 o
   5   1   8     5626.62     5692.01    152.03 o
 -11   2   8      229.42      181.97     32.97 o
 -10   2   8      176.01      162.96     30.68 o
  -9   2   8     3471.74     3279.96     80.51 o
  -8   2   8      550.98      593.32     39.04 o
  -7   2   8     4860.48     4748.41    109.89 o
  -6   2   8     1901.79     1847.27     49.02 o
  -5   2   8     5210.24     5117.06     89.46 o
  -4   2   8      392.87      397.89     22.92 o
  -3   2   8     3248.79     3099.23     58.30 o
  -2   2   8     6099.14     6150.29     87.86 o
  -1   2   8     1146.11     1050.21     35.05 o
   0   2   8      761.60      770.76     26.17 o
   1   2   8      474.52      469.58     29.90 o
   2   2   8     9511.01     9486.46    137.89 o
   3   2   8      512.28      478.97     37.84 o
   4   2   8      231.65      248.94     34.79 o
   5   2   8       46.59       38.63     32.78 o
 -11   3   8     3076.81     3136.74     81.73 o
 -10   3   8       44.94       30.51     27.82 o
  -9   3   8        6.99       -5.24     25.61 o
  -8   3   8     3796.43     3651.06     85.04 o
  -7   3   8     9647.22     9102.31    170.22 o
  -6   3   8      948.90      909.54     35.31 o
  -5   3   8       28.00       34.30     19.87 o
  -4   3   8     8116.71     8069.10    103.85 o
  -3   3   8     9819.06     9653.12    119.96 o
  -2   3   8        5.00      -15.73     16.05 o
  -1   3   8      133.61       86.17     19.28 o
   0   3   8     1786.03     1825.64     46.07 o
   1   3   8     4380.65     4234.33     68.49 o
   2   3   8      137.61      168.08     29.73 o
   3   3   8       26.45       27.59     26.58 o
   4   3   8       42.70       36.30     29.64 o
   5   3   8      752.46      677.03     60.45 o
 -11   4   8        0.48        2.08     27.27 o
 -10   4   8     2071.46     2036.99     60.85 o
  -9   4   8      166.18      125.11     26.79 o
  -8   4   8     3194.07     3144.39     69.72 o
  -7   4   8      658.23      611.79     43.58 o
  -6   4   8     3397.97     3374.13     80.35 o
  -5   4   8     1052.13     1021.51     38.46 o
  -4   4   8     2574.45     2518.86     50.25 o
  -3   4   8     1667.49     1670.91     58.47 o
  -2   4   8     2584.71     2552.15     52.51 o
  -1   4   8      282.06      278.73     23.59 o
   0   4   8      165.82      183.51     22.49 o
   1   4   8     2108.76     2161.20     45.07 o
   2   4   8      522.49      560.09     30.96 o
   3   4   8      147.75      154.31     31.16 o
   4   4   8     1562.96     1805.09     64.93 o
   5   4   8     1138.36     1172.84     75.67 o
 -11   5   8     6376.34     6275.34    112.75 o
 -10   5   8      513.48      522.91     37.79 o
  -9   5   8     2026.93     2016.85     58.65 o
  -8   5   8     1380.79     1310.48     47.19 o
  -7   5   8     6667.92     6534.73    116.26 o
  -6   5   8     2928.93     2854.51     56.12 o
  -5   5   8      170.27      142.32     22.53 o
  -4   5   8     2415.41     2452.75     49.79 o
  -3   5   8     4050.93     4002.19     77.25 o
  -2   5   8     2472.18     2319.26     50.52 o
  -1   5   8     1632.65     1594.26     43.46 o
   0   5   8     1747.56     1735.62     46.67 o
   1   5   8      152.62      148.21     20.06 o
   2   5   8      641.05      716.80     48.79 o
   3   5   8     1798.54     1808.58     73.64 o
   4   5   8      260.80      234.53     35.20 o
   5   5   8      111.82      119.24     36.12 o
 -11   6   8      337.88      351.51     37.47 o
 -10   6   8     3871.28     3785.73    118.04 o
  -9   6   8       56.93       58.67     26.19 o
  -8   6   8     5699.32     5430.25     96.47 o
  -7   6   8      196.86      182.80     28.62 o
  -6   6   8     3270.81     3305.56     61.79 o
  -5   6   8     3597.06     3586.43     78.58 o
  -4   6   8      987.55     1017.69     33.54 o
  -3   6   8       13.65        6.90     16.71 o
  -2   6   8      422.73      452.08     26.71 o
  -1   6   8     3312.84     3234.06     61.96 o
   0   6   8      599.24      535.29     29.47 o
   1   6   8      744.32      693.37     33.16 o
   2   6   8       34.18       35.67     22.29 o
   3   6   8     2308.96     2325.30     59.88 o
   4   6   8      566.76      522.68     42.16 o
   5   6   8     1293.66     1258.35     58.09 o
 -10   7   8     3173.16     3146.52     77.13 o
  -9   7   8     1003.85     1014.39     45.22 o
  -8   7   8        3.62        8.00     23.57 o
  -7   7   8     3978.44     3787.70     85.81 o
  -6   7   8     6863.97     7012.09     94.56 o
  -5   7   8     3012.79     2931.46     92.44 o
  -4   7   8      124.71      102.37     19.28 o
  -3   7   8     2059.72     2037.58     56.34 o
  -2   7   8     6616.77     6572.72     95.08 o
  -1   7   8     1035.93      983.26     36.11 o
   0   7   8      310.90      286.95     26.09 o
   1   7   8     1171.32     1127.32     40.74 o
   2   7   8     1803.90     1826.23     52.57 o
   3   7   8       57.25       49.91     24.80 o
   4   7   8      650.68      523.39     44.00 o
 -10   8   8      854.47      877.27     63.00 o
  -9   8   8     1307.56     1337.14     52.12 o
  -8   8   8      291.52      270.77     31.16 o
  -7   8   8     2263.57     2236.44     69.38 o
  -6   8   8     1058.20     1048.43     39.68 o
  -5   8   8     4933.77     4827.08     79.70 o
  -4   8   8     2365.87     2298.19     66.91 o
  -3   8   8      178.46      211.53     23.93 o
  -2   8   8     4089.65     4159.51     72.46 o
  -1   8   8     6877.60     6882.17    100.30 o
   0   8   8     2617.95     2621.17     58.31 o
   1   8   8      399.58      350.20     28.79 o
   2   8   8     1888.11     1828.54     54.00 o
   3   8   8     1726.84     1796.57     83.64 o
   4   8   8     2047.35     2160.06     67.02 o
 -10   9   8     2035.45     1980.98     64.55 o
  -9   9   8      191.63      183.98     32.26 o
  -8   9   8      138.80      157.72     29.36 o
  -7   9   8        6.96       59.87     27.22 o
  -6   9   8     8450.38     8344.70    121.76 o
  -5   9   8     2067.51     2055.72     49.89 o
  -4   9   8       29.32       12.25     22.77 o
  -3   9   8     1240.79     1167.84     38.76 o
  -2   9   8     4422.70     4241.32     87.26 o
  -1   9   8     7691.03     8065.36    113.43 o
   0   9   8      571.00      544.34     31.73 o
   1   9   8     3253.15     3138.43     66.81 o
   2   9   8      795.35      817.97     40.49 o
   3   9   8     6272.90     6275.95    107.80 o
   4   9   8      363.19      309.76     39.65 o
 -10  10   8        5.48       47.17     31.46 o
  -9  10   8       95.51      122.43     31.71 o
  -8  10   8       14.51        0.51     25.94 o
  -7  10   8      196.05      178.96     35.01 o
  -6  10   8      974.66      883.04     64.23 o
  -5  10   8      570.87      585.29     43.01 o
  -4  10   8      830.95      859.96     42.52 o
  -3  10   8        5.99        4.84     18.94 o
  -2  10   8     3083.33     3221.26     65.06 o
  -1  10   8      676.48      680.80     39.56 o
   0  10   8     6702.32     6740.52    103.05 o
   1  10   8      751.83      708.68     47.50 o
   2  10   8     4530.48     4410.27     99.34 o
   3  10   8      798.37      860.85     53.43 o
   4  10   8     6450.12     6552.78    115.04 o
  -9  11   8      634.81      685.79     51.15 o
  -8  11   8     1877.24     2056.39     62.93 o
  -7  11   8      108.54      135.31     28.17 o
  -6  11   8        3.90      -13.44     24.37 o
  -5  11   8     2188.88     2218.37     49.91 o
  -4  11   8     4376.34     4238.86     91.34 o
  -3  11   8       19.45       14.21     20.21 o
  -2  11   8      216.67      224.64     26.27 o
  -1  11   8     5752.27     5884.96     94.46 o
   0  11   8     1523.85     1535.48     48.83 o
   1  11   8     2358.13     2350.18     60.17 o
   2  11   8      408.01      380.30     39.56 o
   3  11   8     5672.74     5759.64    105.43 o
   4  11   8      198.25      264.71     35.72 o
  -9  12   8     1394.58     1333.43     54.96 o
  -8  12   8       89.28       97.24     29.99 o
  -7  12   8     1957.09     1898.55     59.01 o
  -6  12   8       93.65       78.18     27.41 o
  -5  12   8     2523.00     2561.71     54.81 o
  -4  12   8     1207.06     1146.08     48.77 o
  -3  12   8     2758.08     2982.40     77.27 o
  -2  12   8      539.15      577.79     52.09 o
  -1  12   8       29.88       65.46     23.55 o
   0  12   8     4361.11     4285.45     83.87 o
   1  12   8     1091.37     1065.70     51.92 o
   2  12   8      673.80      741.11     47.99 o
   3  12   8      514.45      513.37     39.65 o
  -9  13   8     2222.87     2292.46     71.26 o
  -8  13   8     4171.88     4390.65    108.53 o
  -7  13   8      132.08      131.80     29.61 o
  -6  13   8      962.79      959.40     47.96 o
  -5  13   8     3685.24     3650.70     76.85 o
  -4  13   8     4245.35     4492.08     99.02 o
  -3  13   8      272.43      296.30     35.42 o
  -2  13   8      128.46      131.44     25.94 o
  -1  13   8     3616.84     3628.44     77.77 o
   0  13   8     1972.47     2093.58     59.15 o
   1  13   8       18.70       24.19     30.70 o
   2  13   8      401.34      428.64     43.34 o
   3  13   8     1423.34     1445.91     56.04 o
  -8  14   8     1658.17     1801.02     62.03 o
  -7  14   8     1087.20     1209.94     50.33 o
  -6  14   8     1708.84     1604.78     61.51 o
  -5  14   8      954.55      911.86     42.73 o
  -4  14   8     3114.37     3196.47     73.79 o
  -3  14   8     1380.25     1315.33     70.06 o
  -2  14   8      140.10      148.47     27.80 o
  -1  14   8      203.30      211.99     29.94 o
   0  14   8     2056.25     2135.24    100.18 o
   1  14   8      716.19      624.49     46.82 o
   2  14   8      654.97      658.35     50.27 o
  -8  15   8       15.86       13.34     29.90 o
  -7  15   8       95.58       95.57     30.53 o
  -6  15   8      253.29      348.97     66.29 o
  -5  15   8     4868.23     4818.89    127.63 o
  -4  15   8      195.39      243.09     31.12 o
  -3  15   8      161.72      225.24     35.28 o
  -2  15   8       43.95       26.68     30.92 o
  -1  15   8     1075.55     1068.25     45.56 o
   0  15   8       59.63       52.88     27.34 o
   1  15   8     1236.74     1418.89    103.09 o
   2  15   8        4.72       41.98     35.78 o
  -7  16   8       16.16       18.97     29.04 o
  -6  16   8     1538.50     1479.91     80.99 o
  -5  16   8      895.76      977.56     62.92 o
  -4  16   8     2075.35     2076.74     61.53 o
  -3  16   8       79.44       72.97     32.94 o
  -2  16   8       18.83       61.71     33.26 o
  -1  16   8      184.22      233.74     32.43 o
   0  16   8      674.32      638.27     44.73 o
   1  16   8       13.41       60.82     36.12 o
  -6  17   8      468.45      515.49     64.03 o
  -5  17   8     5679.70     5924.63    200.87 o
  -4  17   8     2044.80     2214.63     77.38 o
  -3  17   8      126.77      145.31     37.46 o
  -2  17   8      277.19      279.07     41.60 o
  -1  17   8     2255.65     2210.41     93.33 o
   0  17   8      731.01      786.31     54.74 o
   1  17   8      283.95      305.48     44.93 o
  -5  18   8     2038.93     2104.42    127.03 o
  -4  18   8     1851.94     1961.19    112.05 o
  -3  18   8      973.93     1080.55     59.54 o
  -2  18   8      414.77      465.16     48.40 o
  -1  18   8      365.74      363.86     48.35 o
   0  18   8     2566.97     2516.16     86.22 o
  -4  19   8     1806.30     1740.97    119.63 o
  -3  19   8      343.40      333.26     70.02 o
  -2  19   8        1.26      -45.00     35.77 o
 -11   0   9       94.45      110.63     47.68 o
  -9   0   9      326.93      321.99     70.39 o
  -7   0   9      113.33       98.15     55.73 o
  -5   0   9      364.05      328.97     41.35 o
  -3   0   9     2311.04     2166.76     71.60 o
  -1   0   9       98.79       96.74     31.78 o
   1   0   9     9476.33     9241.47    274.61 o
   3   0   9      107.03       97.15     51.47 o
 -11   1   9       32.88       15.42     31.23 o
 -10   1   9     1439.07     1416.29     85.94 o
  -9   1   9      487.89      463.91     41.36 o
  -8   1   9     1698.29     1649.62     61.25 o
  -7   1   9      106.28       88.81     38.48 o
  -6   1   9     1723.60     1702.09     68.38 o
  -5   1   9     1259.88     1271.97     45.96 o
  -4   1   9     4796.85     4849.37     83.50 o
  -3   1   9     1305.47     1202.71     38.69 o
  -2   1   9      210.61      155.66     22.73 o
  -1   1   9      909.21      902.06     41.35 o
   0   1   9     6329.09     6308.92     97.27 o
   1   1   9      472.95      410.38     31.94 o
   2   1   9      580.41      584.10     52.16 o
   3   1   9      370.83      350.11     39.79 o
   4   1   9     3156.81     2902.79     85.01 o
 -10   2   9       42.91       17.31     30.45 o
  -9   2   9      226.10      252.41     35.42 o
  -8   2   9       13.27       20.31     28.65 o
  -7   2   9     1470.84     1400.41    164.64 o
  -6   2   9      525.75      499.00     37.57 o
  -5   2   9       42.89       63.78     23.06 o
  -4   2   9     2129.38     2096.71     60.00 o
  -3   2   9     6549.56     6538.77     95.25 o
  -2   2   9     2139.74     2139.58     62.56 o
  -1   2   9       14.62      -15.20     19.48 o
   0   2   9     4784.73     4838.95     82.82 o
   1   2   9     6110.11     6074.01     97.21 o
   2   2   9      919.69      866.37     53.51 o
   3   2   9       16.34       10.32     30.73 o
   4   2   9     1208.78     1272.67     88.71 o
 -10   3   9      131.36      103.36     33.55 o
  -9   3   9      247.13      274.76     37.34 o
  -8   3   9     4529.94     4409.57    119.02 o
  -7   3   9        2.81      -32.39     34.70 o
  -6   3   9      510.48      518.99     32.90 o
  -5   3   9     2716.51     2677.14     66.08 o
  -4   3   9     6164.06     5885.06    188.28 o
  -3   3   9     1737.88     1644.07     45.08 o
  -2   3   9      430.35      426.29     28.31 o
  -1   3   9     7334.12     7406.68    118.81 o
   0   3   9     4590.62     4520.85     79.60 o
   1   3   9     1764.73     1784.05     52.83 o
   2   3   9      273.36      214.18     34.45 o
   3   3   9     2411.57     2363.89    148.39 o
   4   3   9      852.49      855.56     66.77 o
 -10   4   9       87.30       67.89     33.30 o
  -9   4   9     2993.73     2919.38     81.00 o
  -8   4   9        2.44       20.96     31.23 o
  -7   4   9     7143.13     7164.18    196.98 o
  -6   4   9       35.68       18.71     25.84 o
  -5   4   9     1712.07     1696.95     54.52 o
  -4   4   9     2655.57     2591.33     66.80 o
  -3   4   9     5526.06     5617.10     93.98 o
  -2   4   9       17.77       21.91     19.46 o
  -1   4   9        9.50       11.90     19.62 o
   0   4   9     3965.89     4048.90     75.46 o
   1   4   9     2949.28     2999.17     66.30 o
   2   4   9       22.49        3.27     28.37 o
   3   4   9      193.20      190.11     36.03 o
   4   4   9     1189.26     1200.11     59.62 o
 -10   5   9     3371.33     3296.49     89.57 o
  -9   5   9      603.44      649.20     46.31 o
  -8   5   9     9375.66     9286.98    160.17 o
  -7   5   9     1268.25     1220.97     79.30 o
  -6   5   9     3286.16     3286.99     73.24 o
  -5   5   9      818.06      777.51     39.36 o
  -4   5   9     5074.26     5126.74     99.18 o
  -3   5   9      908.64      890.85     35.42 o
  -2   5   9     1474.80     1429.19     43.98 o
  -1   5   9     1168.58     1152.31     44.24 o
   0   5   9      311.17      311.85     28.55 o
   1   5   9      222.79      179.80     27.35 o
   2   5   9       85.11      135.78     33.81 o
   3   5   9      250.36      191.92     38.55 o
   4   5   9       66.81      109.46     37.41 o
 -10   6   9        0.27        0.36     29.88 o
  -9   6   9     3826.44     3751.55     84.00 o
  -8   6   9      139.44      198.12     30.85 o
  -7   6   9     6385.33     6377.31    142.74 o
  -6   6   9      682.18      614.89    131.00 o
  -5   6   9     2956.97     3044.20     85.59 o
  -4   6   9      154.82      157.06     34.44 o
  -3   6   9     3198.50     3349.57     65.84 o
  -2   6   9     3570.82     3593.25     68.76 o
  -1   6   9      651.93      636.12     33.72 o
   0   6   9      314.93      297.33     28.06 o
   1   6   9     1497.77     1598.72     49.91 o
   2   6   9     4687.47     4472.38    101.09 o
   3   6   9       29.17        3.72     31.06 o
 -10   7   9     1574.71     1510.65     57.63 o
  -9   7   9     1635.12     1672.34     62.04 o
  -8   7   9     2798.99     2826.69     71.38 o
  -7   7   9     2283.46     2345.16     69.03 o
  -6   7   9     1251.08     1201.94     73.24 o
  -5   7   9      338.38      353.01     32.63 o
  -4   7   9     2373.25     2415.41     66.41 o
  -3   7   9     7803.65     7745.55    129.81 o
  -2   7   9      636.99      642.89     33.71 o
  -1   7   9      821.61      776.74     35.80 o
   0   7   9     1263.86     1288.70     46.09 o
   1   7   9     5183.28     5433.71    112.21 o
   2   7   9      347.33      288.55     38.35 o
   3   7   9      896.57      875.95     52.18 o
 -10   8   9       83.10       85.99     32.43 o
  -9   8   9      200.17      172.88     32.74 o
  -8   8   9       78.11       43.28     31.68 o
  -7   8   9      758.35      744.82     43.83 o
  -6   8   9     1439.30     1511.06    116.19 o
  -5   8   9      812.07      784.57     60.84 o
  -4   8   9      209.34      206.19     43.96 o
  -3   8   9     1862.20     1828.37     51.14 o
  -2   8   9     8465.70     8464.39    119.38 o
  -1   8   9     2083.34     2087.56     55.42 o
   0   8   9      131.00      136.47     31.41 o
   1   8   9     1406.40     1382.79     69.74 o
   2   8   9     6676.02     6706.42    131.45 o
   3   8   9     1454.34     1440.66     63.95 o
  -9   9   9      542.15      541.12     46.46 o
  -8   9   9       43.68       94.13     28.59 o
  -7   9   9     2518.25     2412.11     70.32 o
  -6   9   9       73.17       46.37     45.18 o
  -5   9   9      160.98      151.77     29.66 o
  -4   9   9      966.29      884.90     45.19 o
  -3   9   9     6193.84     6323.94    119.10 o
  -2   9   9      991.83      946.14     41.02 o
  -1   9   9        0.64      -36.09     21.18 o
   0   9   9     1946.09     1895.30     54.89 o
   1   9   9     3425.95     3484.17     89.83 o
   2   9   9     1960.17     2076.18     73.29 o
   3   9   9       49.90       46.07     35.09 o
  -9  10   9      125.08      106.36     32.18 o
  -8  10   9       38.03       58.77     28.20 o
  -7  10   9      140.18      163.96     32.54 o
  -6  10   9      564.25      458.72     48.59 o
  -5  10   9      119.32      121.33     29.77 o
  -4  10   9      163.41      149.63     30.74 o
  -3  10   9        9.12        0.42     26.97 o
  -2  10   9     1076.77     1118.95     43.29 o
  -1  10   9     1802.30     1813.52     53.76 o
   0  10   9      489.83      495.68     34.74 o
   1  10   9      927.20      828.67     52.15 o
   2  10   9     1393.65     1382.43     70.80 o
  -9  11   9      320.78      404.42     39.68 o
  -8  11   9      420.60      390.60     37.41 o
  -7  11   9      633.76      677.68     77.59 o
  -6  11   9      378.74      373.85     45.82 o
  -5  11   9     1757.33     1817.31     63.27 o
  -4  11   9       54.68       76.06     29.98 o
  -3  11   9       18.05       45.65     28.77 o
  -2  11   9     2144.40     2240.10     58.95 o
  -1  11   9     1295.06     1299.92     76.76 o
   0  11   9      563.48      566.75     50.15 o
   1  11   9       83.73       51.82     33.96 o
   2  11   9     2689.22     2506.42     69.92 o
  -8  12   9      292.48      278.20     41.38 o
  -7  12   9       61.43       99.37     40.34 o
  -6  12   9      172.03      170.42     43.06 o
  -5  12   9     1060.19     1104.43     46.45 o
  -4  12   9     2278.40     2393.92     73.85 o
  -3  12   9      293.59      280.86     36.58 o
  -2  12   9      818.19      777.79     47.11 o
  -1  12   9     2695.29     2623.84     66.26 o
   0  12   9     4289.11     4468.21     99.04 o
   1  12   9       83.49       15.26     56.59 o
   2  12   9       60.70       40.93     30.32 o
  -8  13   9       23.05       25.89     34.96 o
  -7  13   9        7.15       21.01     39.11 o
  -6  13   9     5725.52     5599.78    168.14 o
  -5  13   9     1632.18     1741.02     66.11 o
  -4  13   9        6.00       16.13     30.02 o
  -3  13   9     1184.20     1212.51     56.41 o
  -2  13   9     3475.00     3600.53     93.28 o
  -1  13   9     3044.44     3136.05     90.71 o
   0  13   9      141.65      133.99     32.96 o
   1  13   9     1631.25     1594.32     99.04 o
  -7  14   9     2203.20     2148.48     90.98 o
  -6  14   9       55.54       51.48     46.36 o
  -5  14   9     4491.03     4441.09    124.59 o
  -4  14   9     1637.26     1685.26     67.02 o
  -3  14   9      595.46      584.50     45.71 o
  -2  14   9      135.17      114.76     36.35 o
  -1  14   9     3308.54     3302.62     76.33 o
   0  14   9     1645.97     1603.69     65.90 o
   1  14   9      107.09       76.12     36.46 o
  -7  15   9        1.84       -0.82     34.92 o
  -6  15   9     8820.75     8773.53    191.48 o
  -5  15   9      117.17      258.38     46.99 o
  -4  15   9      382.04      437.04     38.47 o
  -3  15   9       49.92        5.43     34.31 o
  -2  15   9     5270.77     5404.37    233.91 o
  -1  15   9      312.11      300.55     43.63 o
   0  15   9        8.22       -2.98     34.00 o
  -6  16   9      244.49      362.17     52.70 o
  -5  16   9     4272.50     4085.26    123.38 o
  -4  16   9      147.94      126.37     38.11 o
  -3  16   9       92.63      132.03     39.14 o
  -2  16   9      388.64      386.15     46.73 o
  -1  16   9     2929.24     3073.60    106.90 o
  -4  17   9       67.51       58.14     45.84 o
  -3  17   9      835.93      802.26     71.94 o
  -2  17   9     1880.59     1924.08     81.95 o
 -10   0  10       31.96       11.42     46.68 o
  -8   0  10      966.09      896.79     73.21 o
  -6   0  10     1822.73     1696.43    125.21 o
  -4   0  10       61.78       71.85     39.28 o
  -2   0  10     3921.49     3736.72    103.24 o
   0   0  10     1282.35     1393.54     67.50 o
   2   0  10      925.05      880.03     77.22 o
 -10   1  10      373.39      383.72     48.91 o
  -9   1  10     1111.11     1109.04     80.83 o
  -8   1  10      846.49      785.05     49.79 o
  -7   1  10     2096.67     2040.11     97.93 o
  -6   1  10       26.61      -19.77     39.37 o
  -5   1  10      329.01      277.90     32.23 o
  -4   1  10       35.85        4.84     25.64 o
  -3   1  10     1557.02     1499.81     46.49 o
  -2   1  10      362.87      319.15     29.66 o
  -1   1  10       59.83       37.24     24.12 o
   0   1  10      164.12      161.49     28.12 o
   1   1  10       10.28       41.00     32.72 o
   2   1  10      483.04      462.42     46.10 o
 -10   2  10       90.48      123.26     37.90 o
  -9   2  10      111.26      153.60     37.18 o
  -8   2  10      901.60      862.63     58.99 o
  -7   2  10     1109.19     1209.22     91.02 o
  -6   2  10      116.02       92.31     44.66 o
  -5   2  10      356.79      334.76     33.69 o
  -4   2  10     2680.72     2605.29     70.99 o
  -3   2  10       20.39       12.03     23.68 o
  -2   2  10      241.85      225.43     27.57 o
  -1   2  10     2297.84     2309.49     58.95 o
   0   2  10     4252.53     4474.85     84.22 o
   1   2  10       74.58       45.93     32.50 o
   2   2  10      341.12      343.32     43.00 o
 -10   3  10      520.58      632.65     50.04 o
  -9   3  10     3426.46     3313.15     95.02 o
  -8   3  10     2565.74     2513.84     91.53 o
  -7   3  10      752.02      626.01     63.41 o
  -6   3  10       13.90       -4.77     49.58 o
  -5   3  10     5445.07     5536.12    154.30 o
  -4   3  10      484.74      462.45     37.30 o
  -3   3  10     1375.21     1323.83     53.90 o
  -2   3  10      956.71     1007.58     41.24 o
  -1   3  10     3427.89     3499.00     76.94 o
   0   3  10      691.06      665.46     38.38 o
   1   3  10      765.13      709.25     47.90 o
   2   3  10     1315.31     1364.50     79.00 o
 -10   4  10     1191.65     1243.35     61.68 o
  -9   4  10      327.71      323.33     41.58 o
  -8   4  10     4741.90     4667.81    123.52 o
  -7   4  10     1275.27     1276.13    127.58 o
  -6   4  10     3098.64     3053.58    117.60 o
  -5   4  10      143.45      105.02     29.71 o
  -4   4  10    10395.43    10970.49    219.14 o
  -3   4  10      419.14      442.48     38.11 o
  -2   4  10     2015.20     2045.92     55.70 o
  -1   4  10     3327.92     3368.76     71.38 o
   0   4  10     8295.85     8244.65    138.97 o
   1   4  10       77.19       63.21     33.35 o
   2   4  10      489.29      453.77     45.25 o
  -9   5  10     4957.10     4901.42    113.98 o
  -8   5  10      778.99      812.77     71.46 o
  -7   5  10     3839.71     3956.44    140.74 o
  -6   5  10      776.52      691.61     64.73 o
  -5   5  10    11047.14    11426.18    225.78 o
  -4   5  10      354.03      347.85     36.34 o
  -3   5  10     4778.29     4909.92    103.33 o
  -2   5  10      203.72      220.10     28.02 o
  -1   5  10     8690.01     8819.50    126.76 o
   0   5  10       92.18       97.59     27.67 o
   1   5  10     3049.44     3208.58     88.63 o
   2   5  10       27.53       29.83     34.51 o
  -9   6  10      946.90     1061.10     58.80 o
  -8   6  10     4685.87     4702.30    126.33 o
  -7   6  10        6.79      -20.52     42.40 o
  -6   6  10     3526.71     3538.70    249.37 o
  -5   6  10      479.48      574.39     40.19 o
  -4   6  10     9969.67    10352.83    167.68 o
  -3   6  10     1258.13     1353.74     77.97 o
  -2   6  10     3367.78     3487.02     79.82 o
  -1   6  10       51.47       52.02     26.47 o
   0   6  10     5050.53     5122.88    105.31 o
   1   6  10     2933.04     2838.41     85.07 o
   2   6  10      658.21      650.07     50.71 o
  -9   7  10     1758.26     1705.86     72.43 o
  -8   7  10        2.56       43.03     38.63 o
  -7   7  10     2411.03     2342.99     88.77 o
  -6   7  10     2095.55     1966.35    112.01 o
  -5   7  10     4111.30     4027.78    138.42 o
  -4   7  10      943.11      986.89     49.90 o
  -3   7  10     3614.89     3679.19     89.88 o
  -2   7  10       35.29       13.60     24.19 o
  -1   7  10     4115.58     4196.14    116.32 o
   0   7  10     1185.96     1194.66     59.87 o
   1   7  10     1592.43     1587.32     66.23 o
   2   7  10      577.75      644.69     50.60 o
  -9   8  10     1725.07     1809.56     72.95 o
  -8   8  10      490.09      474.43     53.69 o
  -7   8  10        3.30      -18.03     35.19 o
  -6   8  10      414.28      459.95     64.13 o
  -5   8  10     1049.87     1072.95     51.23 o
  -4   8  10      768.81      819.07     46.56 o
  -3   8  10     2065.00     2002.27     68.25 o
  -2   8  10      216.71      206.20     29.12 o
  -1   8  10      145.52      140.32     28.82 o
   0   8  10      905.97      865.30     43.18 o
   1   8  10     4239.21     4546.91    130.24 o
  -9   9  10       71.36       24.30     37.34 o
  -8   9  10        3.87       87.09     43.24 o
  -7   9  10      148.54      139.87     43.24 o
  -6   9  10      954.01     1036.15     81.28 o
  -5   9  10      181.06      177.86     46.06 o
  -4   9  10      569.29      568.59     43.40 o
  -3   9  10        3.53      -18.52     29.16 o
  -2   9  10        4.55        4.57     30.38 o
  -1   9  10       72.37       92.68     29.08 o
   0   9  10     1364.84     1357.44     60.74 o
   1   9  10      175.05      215.56     40.28 o
  -8  10  10       32.41       28.79     35.60 o
  -7  10  10      371.92      349.41     50.57 o
  -6  10  10        8.44      -22.41     46.53 o
  -5  10  10     1390.69     1478.55     86.88 o
  -4  10  10      586.20      607.47     45.03 o
  -3  10  10     1452.51     1527.35     67.42 o
  -2  10  10       62.94       77.17     40.76 o
  -1  10  10     1330.19     1271.38     49.21 o
   0  10  10      381.95      403.55     44.05 o
   1  10  10     1714.49     1820.77     71.92 o
  -8  11  10      988.98     1046.44     60.53 o
  -7  11  10       10.30       44.41     40.08 o
  -6  11  10      191.92      283.95     93.11 o
  -5  11  10      903.10      890.37     82.96 o
  -4  11  10      115.23      116.65     35.22 o
  -3  11  10        3.29        5.45     31.31 o
  -2  11  10     1095.33     1103.25     59.58 o
  -1  11  10      292.71      301.98     35.41 o
   0  11  10       44.78       73.68     34.80 o
  -7  12  10     1252.48     1274.58     76.12 o
  -6  12  10      373.61      346.89     53.11 o
  -5  12  10      276.41      264.04    100.98 o
  -4  12  10      489.09      498.33     51.96 o
  -3  12  10      358.40      294.75     41.65 o
  -2  12  10     1083.87     1040.58     58.99 o
  -1  12  10     2425.74     2587.09     84.74 o
   0  12  10      174.19      130.00     38.15 o
  -7  13  10     3003.79     3061.95    110.43 o
  -6  13  10        0.07       45.08     43.49 o
  -5  13  10      115.57      177.58     47.00 o
  -4  13  10      121.97      132.36     36.69 o
  -3  13  10     2684.23     2769.52     88.40 o
  -2  13  10      565.93      608.69     50.37 o
  -1  13  10      289.96      351.59     58.88 o
  -6  14  10     5847.80     5831.11    153.10 o
  -5  14  10       51.03      -17.54     41.21 o
  -4  14  10     1426.64     1433.69     69.56 o
  -3  14  10        1.41       -8.71     34.24 o
  -2  14  10     6991.97     7143.92    146.00 o
  -4  15  10       29.54       58.20     45.55 o
  -9   0  11     2384.37     2481.24    131.18 o
  -7   0  11       36.73       14.33     67.81 o
  -5   0  11     1373.44     1394.03     81.34 o
  -3   0  11     3404.61     3240.64    121.53 o
  -1   0  11     1072.89     1260.70     71.00 o
   1   0  11     1615.74     1658.02     99.62 o
  -9   1  11      249.38      269.63     52.39 o
  -8   1  11      650.92      470.48     64.70 o
  -7   1  11      401.86      385.62     61.59 o
  -6   1  11     1379.28     1450.98     91.02 o
  -5   1  11      241.84      224.05     36.14 o
  -4   1  11       40.08       -2.26     30.10 o
  -3   1  11      421.17      340.15     40.06 o
  -2   1  11       94.93       40.82     33.42 o
  -1   1  11      248.01      204.10     32.41 o
   0   1  11       28.62       21.70     33.10 o
   1   1  11       33.23       34.49     44.34 o
  -9   2  11     2143.37     2263.49    100.42 o
  -8   2  11     2355.56     2405.21    113.55 o
  -7   2  11       25.23       36.15     47.65 o
  -6   2  11      549.94      547.50     68.37 o
  -5   2  11     3528.23     3389.07     87.33 o
  -4   2  11     2771.32     2822.81     79.84 o
  -3   2  11      136.15      138.70     34.47 o
  -2   2  11      149.98      206.11     37.41 o
  -1   2  11     2467.38     2472.19     87.42 o
   0   2  11      275.09      351.11     61.37 o
   1   2  11      560.59      612.04     50.83 o
  -9   3  11     1803.26     1670.91     71.96 o
  -8   3  11        2.34      -61.97     37.53 o
  -7   3  11     1174.60     1135.33     84.47 o
  -6   3  11     2843.22     2799.07    161.88 o
  -5   3  11     2237.53     2202.24     72.08 o
  -4   3  11      640.44      599.08     45.08 o
  -3   3  11      569.08      598.10     46.00 o
  -2   3  11     2524.13     2563.35     79.70 o
  -1   3  11      102.85       83.31     40.64 o
   0   3  11     1744.84     1770.57     70.57 o
   1   3  11       48.05      121.80     40.08 o
  -9   4  11     1772.72     1724.87     72.75 o
  -8   4  11     1536.59     1432.00     76.90 o
  -7   4  11      299.55      194.28     60.79 o
  -6   4  11       12.00      -21.91     46.24 o
  -5   4  11     5835.60     5960.98    119.44 o
  -4   4  11     2143.99     2127.28     71.29 o
  -3   4  11      908.05     1032.63     52.96 o
  -2   4  11       31.65       34.14     36.66 o
  -1   4  11     7743.85     7914.68    124.06 o
   0   4  11      844.67      882.02     55.86 o
  -8   5  11      197.57      142.51     46.43 o
  -7   5  11      330.90      318.39     60.59 o
  -6   5  11     3074.53     3180.57    129.31 o
  -5   5  11      361.08      366.69     50.73 o
  -4   5  11     3192.52     3306.32    109.48 o
  -3   5  11       72.00       47.98     33.81 o
  -2   5  11     5308.58     5717.13    121.90 o
  -1   5  11      200.99      150.03     31.71 o
   0   5  11     4206.77     4758.39    142.67 o
  -8   6  11        0.13       48.39     42.86 o
  -7   6  11      338.41      294.25     59.82 o
  -6   6  11     2798.95     2927.62    126.05 o
  -5   6  11     4663.75     4638.54    355.01 o
  -4   6  11      232.42      194.98     46.90 o
  -3   6  11     2971.08     3030.79     85.68 o
  -2   6  11     3223.34     3011.98     87.52 o
  -1   6  11     7465.09     7752.61    123.45 o
   0   6  11     1040.11      965.30     58.00 o
  -8   7  11      236.59      172.16     48.37 o
  -7   7  11     2401.22     2423.66    119.86 o
  -6   7  11      889.39      792.07     80.34 o
  -5   7  11      146.78      171.28     58.86 o
  -4   7  11     1852.44     1928.72     91.83 o
  -3   7  11     1675.40     1785.75     69.16 o
  -2   7  11     1395.48     1479.91     65.55 o
  -1   7  11       19.00       16.38     34.88 o
   0   7  11     1920.64     1939.73     81.51 o
  -8   8  11      251.34      190.69     49.85 o
  -7   8  11     1034.19     1026.76     70.24 o
  -6   8  11     3242.55     3403.22    155.26 o
  -5   8  11      206.42      157.54     58.84 o
  -4   8  11       51.81       17.84     32.43 o
  -3   8  11      594.21      683.19     50.28 o
  -2   8  11     3625.52     3552.67    117.58 o
  -1   8  11      284.82      273.05     43.67 o
  -7   9  11     2260.73     2167.70     94.66 o
  -6   9  11      216.36      323.62     68.63 o
  -5   9  11      221.08      297.82     68.03 o
  -4   9  11      159.65      177.56     38.48 o
  -3   9  11      881.93      927.52     55.45 o
  -2   9  11       16.01      -42.80     33.64 o
  -1   9  11      186.77      148.25     43.74 o
  -6  10  11      811.06      868.03    140.78 o
  -5  10  11       22.69       14.18     56.16 o
  -4  10  11      278.73      245.72     41.42 o
  -3  10  11       29.69      -30.33     33.57 o
  -2  10  11      842.84      973.76     57.76 o
  -6  11  11       55.86       -3.43     57.07 o
  -5  11  11      677.64      612.71     78.80 o
  -4  11  11      211.56      209.73     40.31 o
  -3  11  11      153.26      189.60     42.83 o
  -2  11  11       19.07      -46.32     36.72 o
  -6   0  12     5850.34     5902.10    270.07 o
  -4   0  12      418.81      322.59     58.93 o
  -2   0  12     3363.21     3525.28    140.93 o
  -7   1  12     2736.43     2571.62    143.65 o
  -6   1  12      808.50      881.97     85.64 o
  -5   1  12     1299.02     1329.07    100.00 o
  -4   1  12      593.27      615.45     48.33 o
  -3   1  12      947.53     1024.56     58.69 o
  -2   1  12      267.35      159.63     41.81 o
  -7   2  12      943.02      997.64     85.76 o
  -6   2  12     3746.66     3883.24    154.89 o
  -5   2  12     2606.22     2311.16    123.18 o
  -4   2  12       10.21       -4.44     33.58 o
  -3   2  12      465.67      414.24     45.43 o
  -2   2  12     3332.75     3226.19    104.51 o
  -7   3  12     1094.49     1076.72     89.15 o
  -6   3  12     2383.77     2274.32    260.61 o
  -5   3  12      508.62      375.51     69.96 o
  -4   3  12     1227.91     1178.73     60.30 o
  -3   3  12      696.11      713.56     94.64 o
  -2   3  12     1154.50     1104.12     60.93 o
  -7   4  12        3.06        7.15     54.23 o
  -6   4  12     1341.38     1287.99     95.42 o
  -5   4  12     2498.28     2671.68    127.81 o
  -4   4  12       95.44       64.94     36.06 o
  -3   4  12       53.17       12.57     34.60 o
  -2   4  12     3620.20     3870.06    104.15 o
  -6   5  12        5.27       62.65     57.23 o
  -5   5  12      171.97      204.00     64.24 o
  -4   5  12        5.03      -39.36     33.64 o
  -3   5  12      554.19      569.05     54.12 o
  -6   6  12      575.79      485.97     75.37 o
  -5   6  12       58.79      123.50     61.10 o
  -4   6  12       73.38      118.17     39.07 o
  -3   6  12     1783.24     1929.39     75.86 o
  -5   7  12      366.07      302.60     71.66 o
  -4   7  12      869.06      885.36     57.43 o
 
